# Supplementary material for: Comparison of DNA Methylation Changes Between the Gestation Period and the After-Delivery State: A Pilot Study of 10 Women
Source: Front Nutr. 2022 May 4;9:829915. doi: 10.3389/fnut.2022.829915 (PMC9116383; doi:10.3389/fnut.2022.829915)
Supplement: Supplementary Table 10 — The identified CpG cites in group 9. [file Table_2.csv]

Supplementary Table 10. The identified CpG cites in group 1.
	Target ID	p-value	Chromosome	SNP_ID	mean beta value in the 1st trimester	mean beta value in the 2nd trimester	mean beta value in the 3rd trimester	mean beta value in the after-delivery status
1	cg08918763	9.99E-04	13	rs199790735	0.75169	0.745496	0.757206	0.787438
2	cg18031134	9.99E-04	6	rs201927116;rs142486093;rs536613482;rs556645753;rs41557518;rs573608167;rs536339156	0.338041	0.33375	0.339657	0.337072
3	cg23478169	9.99E-04	4	rs563307047;rs143159069;rs577081668	0.623346	0.62085	0.63145	0.660674
4	cg20494553	9.99E-04	4	rs77870652	0.228993	0.232364	0.229636	0.200546
5	cg10649042	9.99E-04	X	rs10521755	0.344056	0.346179	0.340683	0.335027
6	cg26444097	9.99E-04	4	rs112489633;rs112617406;rs149161484	0.321086	0.301749	0.29981	0.370741
7	cg05360101	9.99E-04	2	rs548694241;rs568358461;rs79554229;rs556943974;rs570761107	0.708035	0.719032	0.735008	0.65253
8	cg06153467	9.99E-04	16	rs199761128;rs533548074;rs558622987	0.708934	0.709325	0.710763	0.75709
9	cg22901490	9.99E-04	5	rs573858464;rs561087601	0.797765	0.816193	0.83303	0.793043
10	cg18654238	9.98E-04	18	rs546561630	0.202501	0.188352	0.178267	0.255938
11	cg22125902	9.98E-04	1	rs77222237;rs115635582;rs74378825;rs556283048;rs145148881;rs2982316	0.575159	0.578345	0.597172	0.538883
12	cg16595042	9.97E-04	7	rs142990193	0.857407	0.864908	0.867482	0.843686
13	cg18696576	9.97E-04	6		0.114367	0.113688	0.112444	0.09724
14	cg13541087	9.97E-04	6	rs568813614;rs544930099;rs186207303	0.36256	0.344798	0.354867	0.413418
15	cg09232378	9.97E-04	10		0.794087	0.810118	0.812594	0.775103
16	cg13596208	9.97E-04	9	rs139177902	0.085538	0.075273	0.075054	0.101553
17	cg26347740	9.97E-04	8		0.680769	0.680791	0.695783	0.718415
18	cg06913219	9.97E-04	20	rs533709511	0.526043	0.521414	0.530138	0.584273
19	cg14310212	9.96E-04	12	rs534567733;rs192188415;rs184576425	0.367164	0.367038	0.367581	0.351674
20	cg17698332	9.96E-04	18	rs181807027;rs571459241	0.415082	0.395566	0.397633	0.476202
21	cg23243608	9.96E-04	3	rs201021959	0.736585	0.739725	0.750022	0.769909
22	cg15565591	9.96E-04	13	rs116687683;rs142022384;rs554401627;rs1279675	0.580496	0.562431	0.578326	0.636995
23	cg18047111	9.95E-04	7	rs10236624;rs10280351	0.612035	0.599587	0.616531	0.662692
24	cg09499939	9.95E-04	19	rs538180454	0.597658	0.599128	0.604746	0.649877
25	cg12404279	9.95E-04	11	rs551598859;rs566052974;rs539889768;rs557891237	0.450195	0.433358	0.435788	0.532199
26	cg04390928	9.95E-04	6	rs542808668;rs559596719;rs573006380;rs12195166	0.320486	0.312703	0.302937	0.402321
27	cg02714692	9.95E-04	16	rs576303210	0.726493	0.721138	0.727792	0.706521
28	cg08796391	9.95E-04	7	rs563467042;rs2398708;rs190290705	0.472958	0.461403	0.474266	0.56099
29	cg07645296	9.95E-04	12	rs555995809;rs151016561;rs574428291	0.237333	0.221614	0.22991	0.29336
30	cg10272017	9.94E-04	9	rs55966274;rs58253425;rs112223072	0.536381	0.519234	0.532011	0.58493
31	cg08646435	9.94E-04	13	rs557085512	0.764604	0.759818	0.769245	0.795787
32	cg15300436	9.94E-04	2	rs140028965	0.888574	0.887455	0.897442	0.85693
33	cg02478708	9.94E-04	19	rs587640721;rs61672126;rs59587280;rs184574417	0.822288	0.838687	0.849412	0.821735
34	cg24849951	9.94E-04	9		0.573055	0.572728	0.592547	0.55837
35	cg23164678	9.94E-04	6	rs557083364;rs78551616	0.17509	0.18339	0.170464	0.141341
36	cg08652654	9.94E-04	1		0.852897	0.855394	0.855543	0.889135
37	cg07854339	9.93E-04	10	rs563845000;rs17461353;rs371627696	0.271215	0.277481	0.275939	0.268124
38	cg00354941	9.93E-04	4	rs190145403;rs530527554;rs181193258	0.142737	0.137096	0.147552	0.1159
39	cg00802478	9.93E-04	4	rs190655423	0.148458	0.12878	0.123666	0.190591
40	cg11654255	9.92E-04	7	rs372071752;rs183384325	0.612383	0.626978	0.636778	0.588626
41	cg10354244	9.92E-04	20	rs11699113;rs186149065	0.290173	0.29986	0.300557	0.273434
42	cg04144734	9.92E-04	14		0.791634	0.804494	0.815265	0.782546
43	cg24825693	9.92E-04	3	rs4679793;rs192603752	0.791367	0.809654	0.812099	0.765576
44	cg16640358	9.92E-04	2	rs143483647;rs572736266;rs543333074;rs561614040	0.362975	0.365156	0.369706	0.35548
45	cg00570498	9.92E-04	5	rs147291102	0.511569	0.503265	0.514957	0.488225
46	cg23954655	9.92E-04	13	rs565159092;rs183559819;rs547610439	0.502625	0.508791	0.504128	0.457929
47	cg12399031	9.92E-04	10	rs45580835;rs573228681;rs200363883;rs144535458	0.717695	0.724078	0.743755	0.691504
48	cg26837178	9.91E-04	10	rs551089677;rs569136448;rs536699457	0.251329	0.255579	0.260136	0.253826
49	cg14759964	9.91E-04	4		0.104021	0.104584	0.107777	0.081795
50	cg06796501	9.91E-04	17	rs192058007;rs574083890	0.72139	0.725659	0.726779	0.748348
51	cg03961485	9.91E-04	5	rs1700490;rs139702777	0.330365	0.311923	0.306657	0.431119
52	cg19270965	9.91E-04	17	rs112029711;rs187662795	0.711284	0.730533	0.734599	0.680837
53	cg23852348	9.91E-04	11	rs561173717;rs113332606;rs546715181;rs560231396	0.703877	0.706589	0.723923	0.669445
54	cg25454110	9.91E-04	7		0.834251	0.840898	0.838461	0.86777
55	cg02715788	9.91E-04	8	rs140508267	0.46444	0.456081	0.454413	0.538559
56	cg14827807	9.91E-04	1		0.310204	0.29513	0.293081	0.363238
57	cg06410328	9.90E-04	2		0.424076	0.431747	0.43967	0.410677
58	cg16294668	9.90E-04	12	rs544799115;rs11052040;rs11052041	0.198933	0.189618	0.183519	0.249105
59	cg19121242	9.89E-04	1	rs570062333;rs537149647	0.837027	0.850909	0.846844	0.818352
60	cg10096893	9.89E-04	1	rs75713388;rs544115934	0.342551	0.357488	0.368826	0.342596
61	cg23685290	9.89E-04	20	rs537267808;rs557584661	0.550276	0.543508	0.556946	0.606135
62	cg20555536	9.89E-04	1	rs549210036;rs72668508;rs567178024	0.599178	0.595046	0.609284	0.655381
63	cg16055665	9.89E-04	17	rs193146859	0.187938	0.170817	0.171982	0.239522
64	cg11452455	9.89E-04	2	rs6710318	0.245163	0.23962	0.252366	0.237327
65	cg25767948	9.88E-04	8	rs567066611;rs534102550	0.750749	0.755925	0.75308	0.709481
66	cg14255448	9.88E-04	17	rs536357317	0.62837	0.621506	0.63818	0.679487
67	cg04898572	9.88E-04	22	rs187275479;rs534214477;rs192153330	0.54871	0.544418	0.553062	0.605871
68	cg17975931	9.88E-04	13	rs556615174;rs7336419	0.770205	0.788913	0.769256	0.757358
69	cg23713742	9.88E-04	20	rs556644283	0.40408	0.395763	0.400119	0.472715
70	cg05981785	9.88E-04	2	rs536428099;rs555070755	0.35497	0.33617	0.329686	0.415627
71	cg09320861	9.87E-04	5	rs189027331;rs570872843	0.81072	0.825405	0.839809	0.793973
72	cg12581758	9.87E-04	4	rs551934989;rs570749550;rs528395525	0.732763	0.749081	0.750199	0.695714
73	cg06493963	9.87E-04	7	rs569799028;rs538329575;rs192013536	0.80027	0.808828	0.816427	0.782933
74	cg16572224	9.87E-04	5	rs538814101	0.613997	0.611408	0.621954	0.676322
75	cg23363263	9.87E-04	2	rs563439773;rs571238887;rs527604383	0.345562	0.326363	0.31195	0.439327
76	cg06813260	9.87E-04	14	rs149847998	0.722501	0.728679	0.736868	0.755802
77	cg04784535	9.87E-04	2	rs528086618;rs144857645	0.821498	0.821303	0.829793	0.863007
78	cg09293822	9.86E-04	15	rs183206961	0.251557	0.241574	0.238036	0.327714
79	cg13661150	9.86E-04	1	rs587621926;rs587702299;rs587761810;rs587636527	0.480999	0.468123	0.472719	0.53923
80	cg15395441	9.86E-04	5	rs537037210	0.438172	0.420744	0.432449	0.518794
81	cg19434795	9.85E-04	15	rs551441086;rs200036344;rs533732080;rs148477550;rs77079977	0.816002	0.807843	0.819597	0.85111
82	cg13488013	9.85E-04	17	rs534906126;rs548468444	0.28647	0.284663	0.27775	0.284092
83	cg13872324	9.85E-04	2	rs118039074;rs219513	0.746708	0.751581	0.743246	0.780319
84	cg03642096	9.85E-04	20		0.110567	0.103707	0.101285	0.145438
85	cg18554258	9.85E-04	8	rs73715682;rs13255282	0.676653	0.669948	0.678685	0.724755
86	cg13163420	9.85E-04	7	rs563472491;rs547581778	0.825276	0.81199	0.8274	0.845222
87	cg03853208	9.84E-04	7	rs113574137;rs112173527	0.17506	0.164631	0.157976	0.214148
88	cg01996439	9.84E-04	10	rs150473611	0.682067	0.684351	0.69028	0.742852
89	cg19545560	9.84E-04	19	rs575487897;rs113143811	0.645922	0.657243	0.667891	0.641235
90	cg06490548	9.83E-04	9	rs558175701;rs150857267;rs200779838;rs148247656;rs201767472;rs183394712	0.805978	0.821813	0.824102	0.783903
91	cg00012317	9.83E-04	1	rs55977256	0.633331	0.626905	0.641799	0.681078
92	cg00636922	9.83E-04	10	rs188004224	0.213262	0.197957	0.195695	0.263879
93	cg24116351	9.83E-04	9	rs373175400;rs558377432;rs570568028;rs2994045	0.752095	0.745742	0.750642	0.792361
94	cg23672363	9.83E-04	14		0.721894	0.715896	0.731368	0.758568
95	cg06052122	9.82E-04	9	rs113719808;rs534610394;rs190085916;rs191905012	0.39331	0.38967	0.384233	0.487477
96	cg07253510	9.82E-04	4	rs549056651;rs532407376	0.808355	0.818003	0.823627	0.798364
97	cg24640390	9.82E-04	10	rs538009220	0.252825	0.258094	0.248436	0.255991
98	cg01535205	9.82E-04	3	rs575746742;rs187168687;rs564449496;rs573356788;rs550622941	0.676366	0.682672	0.690918	0.722443
99	cg24656992	9.82E-04	2	rs188377024;rs529280979;rs549247070;rs139096653	0.746291	0.745014	0.757916	0.790983
100	cg21268984	9.81E-04	1		0.303422	0.303983	0.299362	0.366385
101	cg07234924	9.81E-04	1	rs55709726;rs189701587;rs574169473	0.484447	0.480704	0.49109	0.532693
102	cg02330706	9.81E-04	17	rs557643109;rs577498565;rs533811678	0.743602	0.735764	0.740391	0.772031
103	cg26196886	9.80E-04	9	rs139507188;rs373909600	0.134283	0.115881	0.112855	0.167271
104	cg02665120	9.80E-04	7	rs186616430;rs538410063	0.230982	0.242526	0.248203	0.208354
105	cg08956865	9.79E-04	8		0.632235	0.629282	0.640193	0.670656
106	cg10023040	9.79E-04	3	rs572678463	0.703764	0.705668	0.715292	0.755484
107	cg07355763	9.79E-04	5	rs537394903;rs556927359;rs149298152	0.76137	0.780075	0.768945	0.735177
108	cg26271488	9.79E-04	16	rs537946169;rs138177201;rs143642687;rs150550905;rs117613647	0.78052	0.780486	0.786132	0.812179
109	cg19714347	9.79E-04	6	rs567028164	0.468042	0.45345	0.464116	0.540681
110	cg04831708	9.79E-04	6	rs564683643;rs533447091	0.775137	0.772911	0.776087	0.8097
111	cg09705461	9.79E-04	9	rs146451662;rs4744647;rs147893193	0.085539	0.086314	0.088016	0.074912
112	cg05093638	9.78E-04	6	rs539400427;rs375862741	0.280795	0.26434	0.252816	0.363597
113	cg18442002	9.78E-04	1	rs376312776;rs76467156	0.180105	0.163991	0.169478	0.23783
114	cg04662609	9.78E-04	5		0.649782	0.657762	0.663502	NA
115	cg26139133	9.77E-04	3	rs570397122	0.034552	0.022311	0.021164	0.029092
116	cg24586763	9.77E-04	16		0.367729	0.359075	0.342272	0.443398
117	cg19921957	9.77E-04	4		0.533117	0.52914	0.539903	0.598887
118	cg23343273	9.77E-04	3	rs562255658;rs575499554;rs73047589;rs564319523	0.81101	0.822695	0.823715	0.85345
119	cg25897930	9.76E-04	3	rs570791004;rs533729522	0.537303	0.542235	0.559079	0.494202
120	cg21533997	9.76E-04	19	rs200366044;rs114135244;rs28364035	0.123852	0.128845	0.129412	NA
121	cg01460835	9.76E-04	11	rs150915324	0.725361	0.733722	0.746874	0.686915
122	cg16435573	9.76E-04	21	rs183764057;rs138557600	0.85345	0.857455	0.86674	0.842576
123	cg16348358	9.76E-04	1	rs190293594;rs575444419	0.374347	0.354544	0.360044	0.434539
124	cg05639068	9.76E-04	2		0.687704	0.680314	0.700011	0.729678
125	cg04158811	9.75E-04	12		0.630293	0.630989	0.641544	0.673982
126	cg15286615	9.75E-04	11	rs139308303;rs141247180;rs150359341;rs200017623	0.673613	0.65783	0.661246	0.718314
127	cg16070774	9.75E-04	17	rs571098526;rs554855976	0.76704	0.786424	0.782993	0.752406
128	cg22471112	9.74E-04	4		0.57483	0.569727	0.57835	0.626985
129	cg24408268	9.74E-04	6	rs376665385;rs548920259;rs184708351	0.698244	0.704514	0.713632	0.745327
130	cg12720000	9.74E-04	1	rs561225997;rs185727345	0.400614	0.385446	0.390415	0.513344
131	cg07296650	9.73E-04	2	rs148111499;rs114061702	0.580074	0.592901	0.597351	0.635435
132	cg04117944	9.73E-04	12	rs115453892;rs530506848	0.611784	0.619266	0.629878	0.572426
133	cg04327547	9.73E-04	6		0.7607	0.764232	0.780696	0.805438
134	cg23679325	9.73E-04	10	rs543181920	0.786136	0.773639	0.7889	NA
135	cg18306301	9.73E-04	5	rs557024442;rs569042318;rs150106959	0.794332	0.80344	0.810437	0.764256
136	cg06549384	9.72E-04	14	rs553741851;rs573488903	0.381032	0.382535	0.384168	0.451712
137	cg16547579	9.72E-04	20	rs529780724;rs548300401	0.172738	0.157498	0.154873	0.222757
138	cg21792018	9.72E-04	15	rs530558232;rs550472148;rs568680394	0.783626	0.779092	0.797142	0.821165
139	cg01119374	9.72E-04	2	rs577336537;rs539965030	0.682939	0.688216	0.695775	0.666811
140	cg08379212	9.72E-04	10		0.21788	0.221565	0.213596	0.187596
141	cg23022809	9.71E-04	1		0.661448	0.665946	0.673054	0.703049
142	cg07435052	9.71E-04	6	rs555737173;rs572313715	0.702758	0.70028	0.702744	0.751831
143	cg21281441	9.71E-04	2	rs539269516	0.235607	0.241118	0.229954	0.219572
144	cg17941579	9.71E-04	1	rs576353291;rs186900864;rs116050582	0.702362	0.701182	0.71629	0.736669
145	cg19885057	9.71E-04	X		0.454383	0.448378	0.454848	0.449329
146	cg02341612	9.71E-04	17	rs117743490;rs570400250	0.070412	0.063637	0.068865	0.057095
147	cg07533323	9.71E-04	7	rs537719481	0.386394	0.367412	0.371349	0.459102
148	cg02964172	9.71E-04	6	rs141992269;rs76219906;rs12153853;rs139642997;rs534635019	0.949734	0.952337	0.952551	NA
149	cg26662512	9.71E-04	7	rs537361781	0.719111	0.729021	0.737807	0.767788
150	cg04721582	9.70E-04	2	rs143997248	0.121398	0.122141	0.119599	0.094891
151	cg14247332	9.70E-04	9	rs574085001;rs536347236;rs12377008	0.068549	0.059062	0.047709	0.076802
152	cg03512007	9.70E-04	8	rs114612972;rs140714453	0.797612	0.816488	0.816284	0.775886
153	cg16224018	9.70E-04	12	rs201896538;rs575810832;rs145164350;rs147582132	0.237016	0.23705	0.243433	0.227889
154	cg22246215	9.70E-04	1	rs564688713	0.643072	0.63547	0.645156	0.688064
155	cg11107579	9.69E-04	21	rs538058223	0.680404	0.669954	0.67775	0.720995
156	cg23145236	9.69E-04	11	rs548000497;rs566428048;rs533778082;rs1842914;rs578260932	0.696158	0.694706	0.700729	0.728654
157	cg00253851	9.69E-04	16	rs532666363;rs570331269;rs537306030;rs549566873;rs185526689	0.096683	0.084321	0.090424	0.114461
158	cg18755798	9.69E-04	19	rs572789836	0.289187	0.28144	0.271139	0.251288
159	cg04937481	9.69E-04	20	rs564837655;rs576740273;rs140822943	0.460403	0.448618	0.468194	0.53339
160	cg09454187	9.68E-04	15	rs143345657	0.724037	0.725156	0.735928	0.764025
161	cg01551238	9.68E-04	1	rs140072302	0.576668	0.579299	0.581258	0.564592
162	cg17637288	9.68E-04	18	rs113715792;rs61203767;rs145011344	0.167267	0.151308	0.14769	0.216792
163	cg21910650	9.68E-04	6	rs531481043;rs183998821	0.266096	0.268692	0.276044	0.272485
164	cg17600918	9.68E-04	6	rs139030463	0.819025	0.819577	0.834963	0.798448
165	cg03442977	9.67E-04	22	rs114560763;rs562228786;rs374191695;rs150648722;rs139772277	0.723743	0.741336	0.738878	0.764037
166	cg15269432	9.67E-04	17	rs73376362;rs552572178;rs559347498	0.806396	0.804875	0.816135	0.849437
167	cg25750408	9.67E-04	19	rs138306315;rs143053936;rs146166394	0.487288	0.477997	0.48744	0.552488
168	cg00308659	9.67E-04	16	rs569773761;rs538797908;rs117512632;rs565955768;rs534934282	0.967109	0.966881	0.969813	NA
169	cg06234781	9.67E-04	16		0.532476	0.522733	0.541247	0.587825
170	cg26702027	9.67E-04	17	rs568138953	0.795462	0.798062	0.80813	0.835936
171	cg16902643	9.67E-04	10	rs139673077;rs530116569;rs532045431;rs570124293	0.722358	0.735815	0.746198	0.700676
172	cg00142940	9.67E-04	10	rs138650913;rs528894822;rs548431576;rs183386070	0.754745	0.76888	0.77936	0.74152
173	cg15808911	9.66E-04	8	rs530570654;rs185890856	0.867784	0.870519	0.860242	0.850307
174	cg15282732	9.66E-04	6	rs564135884;rs114722136;rs539983953;rs560091970;rs147799349	0.256208	0.265558	0.258053	0.234952
175	cg22897193	9.66E-04	14	rs528178728;rs61980660	0.777303	0.776376	0.791336	0.819302
176	cg13674705	9.66E-04	1	rs561161510	0.690317	0.693671	0.698584	0.750008
177	cg14098846	9.66E-04	1		0.519512	0.532925	0.542546	0.498754
178	cg01659000	9.66E-04	12	rs76994363;rs369131078;rs547121529	0.734149	0.715997	0.731473	0.766535
179	cg14310198	9.65E-04	9	rs117147892;rs189416120;rs566399263	0.466462	0.456076	0.456898	0.516947
180	cg16680624	9.65E-04	7	rs530142108	0.692731	0.688997	0.702153	0.740731
181	cg19237150	9.65E-04	10	rs575987131	0.265843	0.24598	0.231016	0.358794
182	cg03348978	9.65E-04	17	rs538109568;rs554833917	0.175921	0.181213	0.181442	0.150028
183	cg25189764	9.64E-04	6	rs191683273;rs552009066;rs112486894;rs556306950	0.796538	0.816352	0.820561	0.779403
184	cg11393549	9.64E-04	4	rs571816658	0.765593	0.756418	0.764775	0.807389
185	cg24428913	9.64E-04	X		0.589345	0.579809	0.583277	0.653716
186	cg04094548	9.63E-04	1	rs183472194;rs573518986;rs187214516;rs192251350	0.458753	0.450752	0.455532	0.555941
187	cg22308769	9.63E-04	16	rs11542597;rs118183032	0.606944	0.602863	0.619618	0.661157
188	cg05351173	9.63E-04	10	rs181833559;rs565931937	0.727801	0.742315	0.738644	0.769238
189	cg25431366	9.63E-04	2	rs563387643;rs141624640	0.764414	0.757711	0.771681	0.807663
190	cg01184907	9.63E-04	9	rs560203836;rs79487910;rs4489421	0.815804	0.815245	0.81409	0.851843
191	cg16407683	9.63E-04	2	rs533401404;rs551679817	0.689577	0.688973	0.70027	0.740527
192	cg09461567	9.63E-04	10	rs568595658;rs79282501	0.458925	0.463098	0.480373	0.444423
193	cg08822891	9.63E-04	16	rs181519563;rs184654083;rs145387972;rs368537710;rs7195492;rs181439730	0.529718	0.520137	0.525759	0.607819
194	cg00507757	9.63E-04	12		0.167953	0.168164	0.177948	0.156451
195	cg24421827	9.62E-04	11		0.297268	0.278633	0.285446	0.367764
196	cg00735218	9.62E-04	17	rs570056995;rs140378962;rs144451444;rs558686860;rs147396192;rs572367991	0.693276	0.692602	0.704997	0.748752
197	cg16922644	9.62E-04	10		0.803602	0.803551	0.801541	0.77174
198	cg02511809	9.62E-04	5	rs577877031;rs538251288;rs115242894;rs571852663	0.199527	0.196018	0.205006	0.178951
199	cg03204608	9.61E-04	19		0.311179	0.295761	0.283466	0.379938
200	cg21503945	9.61E-04	10		0.787633	0.807359	0.810803	0.764651
201	cg17711787	9.61E-04	6	rs181541223;rs114428063	0.813678	0.813388	0.816542	0.849627
202	cg25289066	9.60E-04	10	rs201268590	0.712656	0.715153	0.726907	0.751781
203	cg22844265	9.60E-04	X		0.733311	0.745477	0.738673	0.778223
204	cg05589743	9.60E-04	3	rs2272006	0.852386	0.851469	0.871209	0.854463
205	cg01929340	9.60E-04	17	rs561476430	0.58966	0.579589	0.591396	0.640103
206	cg24385580	9.60E-04	17	rs558088705;rs569894145	0.087483	0.084954	0.091348	0.068682
207	cg03461243	9.60E-04	1	rs540186338;rs144374978;rs141116625	0.483	0.473137	0.484273	0.536128
208	cg16571836	9.60E-04	15	rs540208109	0.791006	0.789812	0.795553	0.824173
209	cg02125161	9.60E-04	6	rs540828906	0.263832	0.248616	0.249372	0.332414
210	cg01880617	9.59E-04	2	rs11888729	0.279065	0.272227	0.267687	0.355686
211	cg20429405	9.59E-04	9	rs1105783	0.608919	0.600556	0.61056	0.660715
212	cg10538494	9.59E-04	14	rs77630815	0.089633	0.085684	0.086837	0.067256
213	cg08541836	9.59E-04	3	rs532392342	0.646583	0.660189	0.654866	0.62299
214	cg08772028	9.59E-04	11	rs575291208;rs140743447	0.332653	0.313157	0.320942	0.396696
215	cg17510910	9.59E-04	9	rs533915992;rs555388080	0.596518	0.587898	0.601818	0.670525
216	cg02435252	9.59E-04	7	rs568502730	0.124152	0.126875	0.135131	0.109388
217	cg20090162	9.58E-04	2	rs544980138;rs560428100;rs6717654;rs58397705	0.452525	0.437746	0.421495	0.551769
218	cg07591921	9.58E-04	13	rs117490272	0.799316	0.802194	0.80526	0.832374
219	cg11131576	9.57E-04	1	rs139306366	0.584527	0.567213	0.582278	0.639767
220	cg19683960	9.57E-04	5	rs150403223;rs186202702	0.537718	0.52551	0.53739	0.579661
221	cg05016940	9.56E-04	14		0.793574	0.799241	0.808162	0.829001
222	cg19628739	9.56E-04	22	rs557798062	0.68767	0.70152	0.7029	0.729683
223	cg00524443	9.55E-04	17	rs72829860;rs185476793	0.511458	0.513975	0.518167	0.570987
224	cg15074930	9.55E-04	1		0.115023	0.120013	0.128163	0.099389
225	cg07958169	9.55E-04	14	rs559166880;rs374847142;rs369503739;rs371580738;rs375228935;rs369531245;rs200301502;rs371780793;rs201106611	0.305532	0.305225	0.300742	0.274258
226	cg11800398	9.55E-04	19	rs555561454	0.66897	0.653574	0.664	0.70099
227	cg19687529	9.55E-04	15	rs534731918;rs55956389;rs577931842	0.695646	0.711325	0.715919	0.751097
228	cg26745060	9.55E-04	13	rs182959359	0.773319	0.789771	0.797616	0.751777
229	cg20939114	9.55E-04	17	rs528451654	0.278985	0.279531	0.277225	0.239656
230	cg19796261	9.54E-04	7	rs551866185	0.178974	0.179147	0.176316	NA
231	cg25161129	9.54E-04	17	rs576533217	0.228035	0.210471	0.198575	0.310891
232	cg15059254	9.54E-04	16	rs73529536	0.289546	0.272407	0.274194	0.342827
233	cg13577891	9.54E-04	12	rs74102336;rs564465908;rs533465892;rs73133014	0.768821	0.783234	0.801459	0.765003
234	cg26059202	9.53E-04	5	rs140328315;rs577129153	0.4097	0.413146	0.410933	0.406665
235	cg07329131	9.53E-04	17		0.822255	0.81846	0.830356	0.853377
236	cg17706411	9.52E-04	6	rs553684138;rs140353180	0.313613	0.317553	0.33463	0.298405
237	cg02890435	9.52E-04	6	rs569936024	0.776024	0.782149	0.791613	0.762924
238	cg25578124	9.52E-04	9		0.349818	0.334285	0.338797	0.434279
239	cg08168141	9.52E-04	2	rs557727402;rs578033333;rs540537844;rs554068611	0.467776	0.45111	0.460154	0.529239
240	cg09377088	9.52E-04	6	rs75544369;rs569106964	0.448849	0.430691	0.447757	0.501359
241	cg20151047	9.52E-04	5	rs566718097;rs538825566;rs558927880;rs191450483	0.56237	0.560652	0.567668	0.624752
242	cg00482020	9.52E-04	16	rs532367198	0.13638	0.14025	0.141028	0.1123
243	cg21099470	9.51E-04	4	rs193134595;rs564317702	0.197878	0.192734	0.194431	0.167722
244	cg15068552	9.51E-04	7	rs73724324	0.610574	0.609561	0.61221	0.66837
245	cg23301563	9.51E-04	2	rs191942618;rs562783202	0.670128	0.66926	0.68062	0.723233
246	cg24898812	9.51E-04	4		0.757471	0.769065	0.769503	0.730848
247	cg01287893	9.51E-04	7	rs541204928	0.758238	0.762608	0.768541	0.811225
248	cg00626631	9.50E-04	10	rs554812310;rs567945992	0.548259	0.547614	0.551921	0.606766
249	cg03972727	9.50E-04	6	rs150090931;rs562622443	0.758794	0.770535	0.784292	0.729035
250	cg05359652	9.50E-04	1	rs192617508;rs114725365;rs543261343;rs375666093;rs370582629	0.316955	0.29706	0.287218	0.410343
251	cg11929702	9.50E-04	1		0.602313	0.603127	0.608468	0.647008
252	cg00974255	9.49E-04	17	rs17562579	0.348716	0.354413	0.360339	0.337718
253	cg18802288	9.49E-04	4	rs545451862	0.419487	0.416228	0.427091	0.417343
254	cg03457984	9.49E-04	2	rs560815106;rs147269745	0.81962	0.819161	0.825869	0.851731
255	cg11047257	9.49E-04	16	rs529386578	0.390905	0.390847	0.391754	0.375137
256	cg13152813	9.49E-04	3	rs567394892;rs538120324;rs556219620	0.780107	0.773186	0.776497	0.811004
257	cg17107893	9.49E-04	19	rs563020496;rs533651562;rs56321044;rs10402405	0.337755	0.337039	0.34044	0.340526
258	cg03275595	9.49E-04	7	rs531366422;rs549497977;rs571366384	0.708612	0.723167	0.736909	0.675317
259	cg00867594	9.49E-04	22		0.636404	0.622825	0.64104	0.692115
260	cg07545306	9.49E-04	17		0.700004	0.702077	0.713044	0.738182
261	cg00401123	9.49E-04	12		0.263023	0.273931	0.267441	0.233582
262	cg25877847	9.48E-04	3	rs574113751;rs115128540	0.616308	0.609902	0.618083	0.661422
263	cg09916599	9.48E-04	15	rs566768227;rs534135967	0.635891	0.643194	0.652899	0.673045
264	cg18789123	9.48E-04	2	rs141154141;rs193021986;rs185306492;rs188967108;rs72856165	0.593964	0.591619	0.61106	0.672024
265	cg23701943	9.48E-04	10	rs72828469	0.758044	0.756688	0.7653	0.793261
266	cg26444911	9.48E-04	3		0.624442	0.615325	0.62857	0.672873
267	cg13572911	9.48E-04	9	rs537275232;rs557210378	0.712962	0.719541	0.7221	0.757703
268	cg21583412	9.47E-04	17	rs560919466	0.28316	0.296464	0.288389	0.265546
269	cg13909173	9.47E-04	10	rs57019996;rs75878929	0.772649	0.774494	0.784368	0.819761
270	cg05397809	9.47E-04	7	rs538273717	0.728562	0.723675	0.741045	0.752574
271	cg00374627	9.47E-04	1	rs115643440;rs560208233	0.575718	0.588568	0.590582	0.542494
272	cg21764263	9.47E-04	12	rs565036298;rs138382959	0.180463	0.161002	0.150786	0.227546
273	cg04673937	9.47E-04	15	rs373575700	0.102682	0.092862	0.094848	0.127551
274	cg24758273	9.47E-04	7	rs565357491;rs189980467;rs112361485;rs541778485	0.596113	0.584273	0.596101	0.658304
275	cg03182945	9.46E-04	1	rs538173717;rs554655147;rs138684272	0.594947	0.592692	0.599535	0.653011
276	cg16716078	9.46E-04	12	rs180951147;rs530427285	0.430911	0.414317	0.41673	0.474201
277	cg04561753	9.46E-04	12	rs565388670;rs145259525;rs530882189	0.720605	0.728716	0.721004	0.753763
278	cg17103169	9.46E-04	2		0.184263	0.188559	0.190989	0.164887
279	cg23554196	9.46E-04	15	rs140735786	0.515088	0.530939	0.529491	0.488614
280	cg01210432	9.46E-04	10	rs528560365	0.628308	0.642034	0.653775	0.578708
281	cg25483706	9.45E-04	6	rs181754310;rs564062022	0.511993	0.49744	0.511088	0.562385
282	cg07596482	9.45E-04	17	rs147760567;rs141231172	0.140118	0.133418	0.132975	0.112583
283	cg02994349	9.44E-04	1	rs188888306;rs193237755;rs539524620;rs12081943	0.136293	0.142703	0.125243	0.187695
284	cg11205072	9.44E-04	6	rs568561428	0.07032	0.06531	0.062879	0.085566
285	cg23236270	9.44E-04	11	rs149077371;rs557194090;rs575369436	0.278222	0.274666	0.282432	0.275874
286	cg03759063	9.44E-04	6	rs76255846;rs11751310;rs548765924	0.706597	0.69635	0.698098	0.74498
287	cg09127619	9.43E-04	5		0.81086	0.827011	0.831686	0.785714
288	cg20952452	9.43E-04	5	rs11541335	0.942992	0.933487	0.943963	0.958131
289	cg08702638	9.43E-04	6	rs541636765;rs9473676	0.78693	0.799672	0.799544	0.761188
290	cg06377256	9.42E-04	16	rs539543968;rs79419531;rs566760190;rs535632291;rs555687126	0.78702	0.783338	0.78733	0.822671
291	cg13996401	9.42E-04	14	rs185263799;rs74060177;rs557454340	0.776277	0.778663	0.797372	0.745928
292	cg14264202	9.42E-04	4	rs181778081	0.27429	0.255761	0.256713	0.361687
293	cg05441799	9.41E-04	9	rs575610950;rs544699260;rs139604963	0.741069	0.752333	0.7658	0.735054
294	cg10670119	9.41E-04	6	rs368194111;rs184890396;rs545410131;rs146657793	0.339066	0.321777	0.311444	0.431595
295	cg23123997	9.41E-04	22	rs149776528	0.834248	0.830312	0.8412	0.869253
296	cg19540377	9.40E-04	18	rs556652251;rs576584022	0.248386	0.230068	0.218589	0.331541
297	cg02443626	9.40E-04	11	rs140920253	0.310201	0.309949	0.319942	0.313191
298	cg20870752	9.40E-04	7	rs563854529;rs529576126	0.763987	0.778407	0.78244	0.714779
299	cg08574044	9.39E-04	5	rs534260149	0.504336	0.490978	0.497015	0.561827
300	cg24240870	9.39E-04	17		0.533103	0.520323	0.518048	0.584603
301	cg08097842	9.39E-04	1	rs16856749	0.477183	0.460021	0.46443	0.539368
302	cg17455284	9.39E-04	10	rs115976910;rs556102197;rs150206510;rs192031936;rs183347097	0.551223	0.55662	0.565551	0.544498
303	cg02036804	9.39E-04	4	rs150058507;rs114630596	0.694596	0.686022	0.693223	0.736462
304	cg10954174	9.39E-04	14	rs181841195;rs145564174	0.840363	0.848604	0.850716	0.831333
305	cg07940793	9.39E-04	17		0.143564	0.147648	0.140246	0.121408
306	cg15715743	9.39E-04	12	rs139705534;rs575210062	0.730087	0.746791	0.758644	0.707528
307	cg08373624	9.39E-04	6	rs554077371;rs566301833;rs535948198;rs554675026	0.432943	0.421714	0.425669	0.481622
308	cg09522825	9.39E-04	5	rs147749547	0.181027	0.191848	0.182292	0.157969
309	cg18987409	9.38E-04	11	rs539018558	0.682174	0.682724	0.691244	0.721676
310	cg03861331	9.38E-04	4	rs550405073;rs568774033	0.851529	0.838383	0.851728	0.847308
311	cg03386869	9.38E-04	13	rs182998866	0.793123	0.794791	0.805664	0.827948
312	cg16474691	9.38E-04	17	rs563991024	0.1769	0.175692	0.177383	0.15954
313	cg22877851	9.38E-04	1	rs182398073	0.732412	0.742329	0.744683	0.769626
314	cg16989117	9.37E-04	1	rs576245699;rs117353185;rs558324504;rs572019382;rs540638378	0.197051	0.18645	0.189393	0.164125
315	cg17481367	9.37E-04	7		0.772933	0.790182	0.789709	0.742686
316	cg26473900	9.37E-04	5	rs145192906	0.644562	0.650545	0.669295	0.689669
317	cg18464316	9.37E-04	3	rs34832681;rs543448136;rs116331539	0.446148	0.440841	0.442957	0.504997
318	cg25682903	9.36E-04	7		0.599819	0.608915	0.626495	0.668799
319	cg04034685	9.36E-04	17		0.538161	0.533414	0.534453	0.59034
320	cg09104383	9.36E-04	5	rs572832073	0.689768	0.701819	0.704689	0.749972
321	cg15809686	9.36E-04	2	rs538022674;rs2599377;rs571360665;rs538728608	0.799035	0.786306	0.79933	0.827941
322	cg00193210	9.35E-04	22	rs560463932	0.502568	0.491334	0.488103	0.578252
323	cg12043019	9.35E-04	22	rs571507799;rs149796855;rs28645887	0.087281	0.08341	0.073729	0.10095
324	cg11564239	9.35E-04	2	rs535824001;rs191755766;rs570001010	0.544991	0.550222	0.565525	0.525799
325	cg07368910	9.35E-04	19		0.733598	0.726499	0.735171	0.766971
326	cg10727759	9.35E-04	12		0.130336	0.136904	0.131283	0.106565
327	cg25828245	9.35E-04	5	rs10071329	0.403496	0.395328	0.384715	0.459383
328	cg02221520	9.35E-04	4	rs139334848;rs73811232	0.196873	0.179079	0.173956	0.256147
329	cg22689597	9.35E-04	12	rs186316179;rs114236948	0.759861	0.766624	0.763701	0.747622
330	cg14360649	9.35E-04	21	rs532838857;rs550772792;rs562604360	0.797857	0.791028	0.79265	0.820032
331	cg05052194	9.34E-04	1		0.193695	0.193602	0.193375	0.164321
332	cg01088863	9.34E-04	10		0.401161	0.381224	0.383532	0.457503
333	cg09522310	9.34E-04	17	rs555282350	0.199879	0.179916	0.183741	0.262914
334	cg11752118	9.34E-04	19	rs8106693;rs528352072	0.143419	0.142186	0.14946	0.134711
335	cg14601964	9.34E-04	17	rs569360059	0.759038	0.76018	0.764487	0.799421
336	cg21210041	9.33E-04	17	rs11871403;rs572234390	0.375949	0.365559	0.34944	0.434515
337	cg16713264	9.33E-04	1	rs115046892;rs540267694;rs201411956	0.399946	0.407383	0.413459	0.404349
338	cg15460536	9.33E-04	1	rs562676823;rs186083759;rs537524208;rs189708161	0.811964	0.80512	0.812502	0.83377
339	cg10676600	9.33E-04	10	rs538969172;rs16928947;rs78988211	0.632864	0.630496	0.646874	0.677475
340	cg24453118	9.32E-04	13	rs558608377;rs576949809	0.193821	0.175359	0.171846	0.226996
341	cg11059341	9.32E-04	2	rs374661582;rs541393629;rs564484619;rs192347502;rs550255237;rs79591218	0.819318	0.817457	0.812064	0.795531
342	cg24979119	9.32E-04	16	rs543988772;rs562217679;rs532965435;rs60749242	0.486216	0.48274	0.496807	0.544995
343	cg16305094	9.32E-04	1	rs541071024;rs564466955;rs533147623	0.781532	0.770156	0.782549	0.829618
344	cg13890649	9.32E-04	9	rs554591516	0.26766	0.266226	0.274368	0.26203
345	cg19044458	9.32E-04	1	rs139004404	0.239676	0.244429	0.246422	0.201354
346	cg15182493	9.31E-04	2	rs543790481;rs563958001;rs112918128	0.131234	0.115256	0.10326	0.162677
347	cg00557072	9.31E-04	11	rs140565684;rs192603598;rs554266552;rs150811150;rs377282874;rs545998343;rs145700958	0.178009	0.159933	0.163954	0.210203
348	cg17657621	9.31E-04	7	rs112869725;rs567747138;rs188389948;rs142407680	0.348268	0.342712	0.347333	0.32081
349	cg01940139	9.31E-04	12	rs552720936;rs113477116;rs117865535;rs536499538;rs150836079;rs574693248	0.791831	0.806152	0.824293	0.773497
350	cg23650171	9.31E-04	1	rs546170303;rs566254087	0.603859	0.599195	0.611892	0.664133
351	cg05006412	9.31E-04	8	rs73674857	0.367829	0.377386	0.377949	0.36073
352	cg18231614	9.31E-04	11	rs17115826;rs547367520	0.778257	0.785077	0.79148	0.820069
353	cg26197986	9.31E-04	22	rs183219996;rs373320632	0.360775	0.361057	0.361755	0.359561
354	cg07112491	9.31E-04	17		0.684966	0.702112	0.706564	0.671195
355	cg00821098	9.31E-04	10	rs538960717	0.081621	0.085271	0.080579	0.062075
356	cg04706172	9.31E-04	11	rs557461923;rs570857727;rs534990421;rs573992905;rs553211026;rs565965753	0.075553	0.067727	0.068843	0.096944
357	cg02931350	9.30E-04	3	rs548407295;rs185113935	0.752313	0.757863	0.768522	0.806406
358	cg17084653	9.30E-04	22	rs142721270;rs146060614	0.435628	0.432509	0.438878	0.50604
359	cg16359035	9.30E-04	5	rs528810134;rs56079425;rs562309362;rs529459002	0.768882	0.781832	0.797334	0.735212
360	cg01295264	9.30E-04	1	rs140619484	0.601349	0.610198	0.608929	0.650134
361	cg07569288	9.30E-04	19		0.664351	0.673147	0.684658	0.59921
362	cg25501730	9.29E-04	19	rs192784350;rs532248908	0.51581	0.508336	0.512765	0.567249
363	cg21323642	9.29E-04	22	rs117696261;rs567502959	0.347108	0.354027	0.348227	0.335279
364	cg01870535	9.29E-04	2	rs565968681;rs539939055;rs13010234	0.159224	0.16887	0.169321	0.166321
365	cg03980764	9.28E-04	6		0.714694	0.705272	0.710544	0.749675
366	cg03371226	9.28E-04	4	rs550771806;rs62343362;rs4043200	0.451557	0.450351	0.450958	0.445901
367	cg09254171	9.28E-04	1	rs529682148;rs549474963	0.110141	0.101733	0.091206	0.129238
368	cg01948452	9.28E-04	5		0.773141	0.789237	0.79533	0.754251
369	cg24967096	9.28E-04	6	rs375201633	0.086475	0.094712	0.093816	0.080645
370	cg03178454	9.27E-04	7	rs572793985;rs544717423	0.780549	0.783304	0.785163	0.81439
371	cg10446465	9.27E-04	9	rs531455953;rs547938010;rs3829107	0.611339	0.593649	0.592961	0.640614
372	cg13072498	9.27E-04	3	rs540100777	0.557429	0.564082	0.57004	0.546571
373	cg06754197	9.26E-04	19	rs559920136;rs527472960;rs549116743	0.713469	0.719758	0.727548	0.745884
374	cg23076110	9.26E-04	11	rs540592287;rs554225827	0.25144	0.252031	0.245397	0.216457
375	cg21666801	9.25E-04	10	rs371392192;rs563389551;rs192292892;rs146761207	0.809367	0.826498	0.835259	0.788831
376	cg06862831	9.24E-04	21		0.85164	0.839476	0.847937	0.870194
377	cg21644701	9.24E-04	16		0.476305	0.478472	0.487755	0.468773
378	cg14126203	9.24E-04	21	rs58807970;rs546046042;rs17176471;rs548238774	0.84332	0.841672	0.839274	0.868473
379	cg09848947	9.24E-04	16	rs529542524;rs541368471;rs373136525	0.784053	0.779757	0.784467	0.812682
380	cg24943002	9.24E-04	19	rs573785084;rs371633647;rs553068150	0.768081	0.773969	0.774532	0.804675
381	cg05389430	9.24E-04	8	rs191249169	0.594005	0.596955	0.600981	0.675558
382	cg25538809	9.23E-04	17	rs78927991	0.684395	0.680317	0.690414	0.714009
383	cg03199330	9.23E-04	15	rs543155876;rs368326405;rs113249565	0.436346	0.432936	0.433158	0.492087
384	cg16944597	9.23E-04	3	rs547207412	0.71769	0.717537	0.734336	0.752016
385	cg17478552	9.23E-04	8	rs375982330;rs574850192;rs535473810;rs556970600	0.795541	0.783159	0.788619	0.803509
386	cg20277126	9.23E-04	1	rs146606053;rs563099910	0.585265	0.579877	0.589797	0.647209
387	cg06315524	9.23E-04	21	rs528035188;rs546614855	0.717308	0.729251	0.747111	0.696167
388	cg03449543	9.22E-04	16	rs555521421	0.65639	0.663907	0.67902	0.699919
389	cg14180696	9.22E-04	3	rs563069674;rs575125601	0.548701	0.56631	0.575015	0.528916
390	cg22614532	9.22E-04	12		0.693933	0.689711	0.709071	0.750272
391	cg13112407	9.22E-04	2	rs531463434	0.260185	0.269352	0.271775	0.256792
392	cg07315586	9.22E-04	14	rs147863985;rs141553764;rs548561235;rs76099465	0.610145	0.614849	0.62476	0.56134
393	cg00332509	9.22E-04	16	rs547370234;rs140118790	0.757388	0.768282	0.763377	0.807735
394	cg24644436	9.22E-04	10	rs186474947;rs568819191;rs190430199;rs79789883;rs574427311	0.468018	0.478296	0.482012	0.430585
395	cg17833257	9.22E-04	2	rs549157819;rs565738732;rs535076601	0.155412	0.15774	0.152378	0.123845
396	cg22333841	9.22E-04	2	rs576969233;rs545724997	0.115614	0.102837	0.09637	0.139047
397	cg14227565	9.21E-04	4	rs34598171	0.117678	0.098918	0.095341	0.14805
398	cg08136389	9.21E-04	19	rs377570473;rs148828668;rs548871197	0.736347	0.728995	0.739962	0.767555
399	cg14513432	9.21E-04	14	rs557900373	0.763492	0.771558	0.780481	0.727517
400	cg22432603	9.21E-04	5		0.83642	0.835827	0.836774	0.821099
401	cg23323879	9.21E-04	15	rs375732958;rs147473916	0.714312	0.715098	0.715251	0.741776
402	cg17417630	9.21E-04	2	rs139079457;rs540746677;rs560553058;rs186299740	0.17885	0.161474	0.159959	0.249698
403	cg25913833	9.20E-04	1	rs78525813;rs78108867	0.212837	0.200853	0.197827	0.26236
404	cg15070180	9.20E-04	9		0.530938	0.513534	0.528504	0.582976
405	cg03278861	9.20E-04	22	rs547421150	0.385223	0.393118	0.387435	0.458343
406	cg20176958	9.20E-04	4	rs1377206	0.763996	0.780238	0.797559	0.730411
407	cg23402468	9.20E-04	12	rs555657775	0.335417	0.331915	0.330336	0.299821
408	cg15629066	9.19E-04	2	rs561003441;rs531610069;rs549881088;rs180989419	0.811378	0.814155	0.821911	0.849752
409	cg00434021	9.19E-04	10	rs116631056;rs370549302	0.797916	0.80417	0.799747	0.828336
410	cg17632590	9.18E-04	1	rs80072667	0.273112	0.267182	0.285874	0.273119
411	cg25157291	9.18E-04	11	rs139419482;rs149911369	0.800759	0.809523	0.820701	0.849201
412	cg22735742	9.18E-04	10	rs546515420;rs564913498;rs7916804	0.565955	0.564894	0.575764	0.547439
413	cg10382653	9.18E-04	3	rs201036138;rs566956486	0.804924	0.807188	0.816609	0.841038
414	cg16354756	9.17E-04	1	rs192576271	0.786645	0.778869	0.790783	0.822775
415	cg15534086	9.17E-04	14	rs574644357	0.232932	0.237976	0.226331	0.207069
416	cg05370193	9.17E-04	1	rs542569996;rs2038090;rs71569822	0.807997	0.798138	0.811605	0.842132
417	cg22697540	9.17E-04	11	rs567631376;rs530367608;rs550204639	0.043202	0.039579	0.039503	0.031726
418	cg23549385	9.17E-04	3	rs138620247;rs148366584	0.650023	0.649722	0.66644	0.723756
419	cg02736204	9.17E-04	1	rs574341929;rs538281154;rs187969232	0.705746	0.713793	0.723707	0.757361
420	cg03207945	9.17E-04	9	rs551995732;rs374811682	0.427698	0.413505	0.430391	0.510338
421	cg05778738	9.17E-04	3	rs538671537;rs558870155	0.291916	0.308727	0.31024	0.27417
422	cg21281463	9.16E-04	19	rs1421677	0.226737	0.207835	0.19644	0.272942
423	cg04376478	9.16E-04	7	rs138611278	0.517484	0.513845	0.500749	0.577402
424	cg14011833	9.16E-04	17	rs190058261;rs139887681;rs182344335;rs114120030	0.157097	0.155784	0.150964	0.118277
425	cg26391891	9.16E-04	12	rs537323599;rs201619736;rs200900510	0.656817	0.655539	0.664987	0.71601
426	cg07773272	9.15E-04	18		0.10724	0.102598	0.101731	0.081806
427	cg06306791	9.15E-04	6		0.756711	0.765004	0.761384	0.803008
428	cg03154580	9.15E-04	2	rs566826130;rs373818640;rs552744229	0.295423	0.278427	0.286517	0.359246
429	cg05385810	9.15E-04	22	rs9606210;rs79693817;rs538541896	0.768395	0.762535	0.779127	0.802473
430	cg07759587	9.15E-04	X	rs3764880	0.609646	0.597952	0.601774	0.65834
431	cg17612461	9.15E-04	6	rs539562203	0.463265	0.456221	0.470154	0.526107
432	cg21497164	9.15E-04	20	rs181681154	0.698287	0.686768	0.69986	0.732261
433	cg25407528	9.15E-04	2	rs149462096	0.822482	0.824001	0.830887	0.853421
434	cg09841788	9.14E-04	14	rs79724410	0.359305	0.342374	0.345389	0.412827
435	cg19329549	9.14E-04	10	rs185720238;rs74954274	0.304675	0.321282	0.331297	0.295089
436	cg01258751	9.14E-04	6	rs560201004	0.169007	0.178558	0.179469	0.16039
437	cg21478597	9.14E-04	6	rs549635972;rs116246388	0.663562	0.646501	0.649938	0.720059
438	cg06056332	9.14E-04	1	rs535422256;rs113865465;rs555630237;rs150688444	0.559773	0.56859	0.580463	0.521788
439	cg04545963	9.14E-04	14	rs151228045;rs200219960;rs199877737	0.440292	0.456141	0.440065	0.398506
440	cg07110418	9.13E-04	20	rs191056535;rs567251135	0.393014	0.404362	0.39946	0.465563
441	cg04802442	9.13E-04	14		0.506873	0.498272	0.505462	0.565339
442	cg00333364	9.13E-04	11		0.305986	0.288807	0.284703	0.260652
443	cg22077691	9.13E-04	11	rs181246053;rs556248689;rs369629039	0.574561	0.562211	0.581517	0.629682
444	cg11137459	9.13E-04	16		0.090608	0.076092	0.077878	0.10502
445	cg18577509	9.13E-04	14	rs572297113;rs116035882	0.783235	0.79185	0.798423	0.833229
446	cg17787084	9.13E-04	1		0.230403	0.221731	0.228083	0.210336
447	cg15566579	9.13E-04	1		0.808884	0.810696	0.829683	0.844085
448	cg05786314	9.13E-04	1	rs548694685;rs149506940	0.476348	0.478071	0.474197	0.533837
449	cg23984451	9.13E-04	11	rs558501115;rs577094245	0.768571	0.787263	0.788504	0.750557
450	cg10477989	9.12E-04	11	rs566660340	0.151014	0.1494	0.140977	0.115127
451	cg26594982	9.12E-04	1	rs543409062;rs565323886	0.577449	0.561331	0.573267	0.633397
452	cg19824379	9.12E-04	19	rs561210470	0.731874	0.73231	0.745089	0.764025
453	cg03367493	9.12E-04	8	rs536030209;rs115488407	0.726376	0.722086	0.73153	0.780306
454	cg04846618	9.12E-04	2	rs577774565	0.853364	0.870586	0.869159	0.887946
455	cg16968178	9.12E-04	1	rs542207967;rs139136878;rs114592986;rs552636229;rs570996997	0.312766	0.319726	0.320116	0.30843
456	cg15553096	9.12E-04	14	rs376056202	0.744859	0.749174	0.758488	0.778888
457	cg19422661	9.11E-04	9	rs181658313;rs113801735	0.29208	0.288918	0.299983	0.28393
458	cg07236691	9.11E-04	8	rs143559494	0.707803	0.694079	0.702274	0.752363
459	cg13394726	9.10E-04	1	rs192282171	0.219417	0.207437	0.196498	0.271212
460	cg21154059	9.10E-04	17		0.256857	0.25953	0.25796	0.247847
461	cg02119755	9.10E-04	16	rs550395185;rs570544313;rs118111299	0.577431	0.575596	0.589947	0.639652
462	cg16815563	9.10E-04	2	rs569054379	0.185825	0.168967	0.167375	0.241362
463	cg03715504	9.10E-04	3	rs186154950;rs190914765;rs182081523;rs145967778	0.810531	0.822565	0.826345	0.799413
464	cg14534962	9.09E-04	4	rs371524133	0.849773	0.863125	0.858171	0.830769
465	cg14059835	9.09E-04	9	rs529521807	0.106492	0.097219	0.093368	0.127067
466	cg21263915	9.09E-04	8	rs149077889;rs568756007;rs534409909	0.317893	0.302531	0.313693	0.371246
467	cg04555107	9.09E-04	14	rs184506206;rs568241798	0.707082	0.7079	0.71302	0.753023
468	cg06863152	9.09E-04	15	rs568328928	0.846776	0.857373	0.868057	0.847767
469	cg19987540	9.09E-04	12	rs547531345;rs74101515;rs539257187	0.754494	0.756305	0.771473	0.791423
470	cg22884674	9.09E-04	14	rs570361824	0.67482	0.669772	0.684914	0.730226
471	cg08935299	9.08E-04	12	rs554801142	0.116347	0.118128	0.113151	NA
472	cg20396559	9.08E-04	3	rs544442198	0.87247	0.889294	0.879304	0.867172
473	cg24383334	9.07E-04	20	rs553110602;rs140583141	0.262317	0.242463	0.246429	0.31853
474	cg23471494	9.07E-04	16	rs72792749;rs189335231;rs143218505;rs574959886	0.495803	0.483567	0.488207	0.532895
475	cg10295486	9.07E-04	15	rs533861533	0.559841	0.556572	0.561579	0.620773
476	cg21124952	9.07E-04	12	rs185613970;rs546329369	0.494334	0.486649	0.484168	0.555845
477	cg04118124	9.07E-04	1		0.639813	0.623933	0.636833	0.686836
478	cg03085275	9.07E-04	2	rs535543092;rs553893975	0.301575	0.301494	0.314798	0.282867
479	cg19494181	9.07E-04	22	rs147366086;rs187886812	0.47385	0.468359	0.477499	0.533754
480	cg04308040	9.06E-04	13		0.418843	0.405753	0.407588	0.482347
481	cg00936187	9.06E-04	16	rs571857092	0.715385	0.717031	0.724747	0.745565
482	cg16344173	9.06E-04	7	rs79399945;rs556616461;rs139664422;rs552635262	0.731743	0.733832	0.740134	0.769635
483	cg00347746	9.06E-04	19		0.648396	0.656089	0.666243	0.687639
484	cg14642696	9.06E-04	9	rs4836551;rs113848012;rs532850698	0.174063	0.161526	0.172053	0.163645
485	cg07371273	9.05E-04	7	rs189189969	0.769618	0.782793	0.789414	0.751771
486	cg22933449	9.05E-04	11	rs114788870	0.688266	0.684237	0.696855	0.734868
487	cg00320087	9.05E-04	12	rs564955521;rs180725320	0.857634	0.853099	0.868304	0.837407
488	cg05965029	9.05E-04	3	rs139409401;rs145170876	0.228888	0.227169	0.235787	0.213035
489	cg13558081	9.05E-04	7	rs147808691;rs74735266;rs201544812	0.285727	0.277093	0.262213	0.352781
490	cg07423667	9.05E-04	2	rs556155876;rs577855002	0.310226	0.292404	0.293046	0.386347
491	cg00233943	9.05E-04	17	rs544199368	0.660407	0.668664	0.684024	0.651939
492	cg11883418	9.05E-04	6	rs150364801;rs201722547;rs138035605	0.173954	0.169827	0.17114	0.226764
493	cg08922794	9.05E-04	12	rs111679152;rs139185276;rs149531006;rs572765048	0.836095	0.844417	0.843106	0.870281
494	cg22179552	9.04E-04	9		0.804597	0.803545	0.805411	0.834353
495	cg06355175	9.04E-04	7	rs185963738;rs562123765	0.186749	0.197773	0.194796	0.178544
496	cg04542614	9.04E-04	20	rs151061977;rs55903421;rs535765787	0.736058	0.740828	0.740602	0.773344
497	cg04897631	9.04E-04	7	rs528629159;rs187724088	0.783921	0.767591	0.783102	0.795961
498	cg14947546	9.04E-04	9	rs139521382;rs540764782	0.445625	0.455246	0.461218	0.444595
499	cg06124667	9.04E-04	3	rs187647283;rs566946573;rs538801108	0.687593	0.697478	0.709866	0.654797
500	cg21211213	9.03E-04	5		0.193458	0.179505	0.171445	0.2421
501	cg23528448	9.03E-04	1	rs186799405;rs150192268;rs72905641;rs138743608;rs569210706	0.532531	0.517146	0.531498	0.576475
502	cg10626556	9.03E-04	20		0.715546	0.711509	0.715188	0.755396
503	cg09744036	9.03E-04	17	rs574520814	0.697722	0.693397	0.707117	0.734841
504	cg21917933	9.03E-04	22	rs137945;rs557027711	0.804221	0.797175	0.80522	0.836957
505	cg21986657	9.02E-04	20	rs564566177	0.411914	0.414503	0.417761	0.483847
506	cg11071146	9.02E-04	22		0.750436	0.754558	0.762057	0.784397
507	cg19174634	9.02E-04	17	rs571615708;rs200556195;rs142944029	0.54509	0.544486	0.551657	0.620763
508	cg00781085	9.01E-04	2	rs181372101;rs563735820;rs531046486	0.620293	0.604818	0.615999	0.679667
509	cg00524584	9.01E-04	3	rs537043767	0.225346	0.206106	0.194212	0.278323
510	cg04473376	9.01E-04	4		0.803801	0.816032	0.826899	0.794361
511	cg13435718	9.01E-04	1	rs558459652	0.288483	0.286336	0.283997	0.259777
512	cg08817105	9.01E-04	14	rs117719330;rs528846734;rs549031049;rs75886802	0.608782	0.626825	0.621281	0.577126
513	cg16099114	9.00E-04	5	rs142990461	0.203299	0.186312	0.194674	0.241031
514	cg08604925	9.00E-04	2	rs561723727;rs183032714	0.761498	0.763545	0.774149	0.801887
515	cg07735969	9.00E-04	16	rs544080258	0.415811	0.424796	0.435782	0.421899
516	cg14100351	9.00E-04	8		0.791118	0.783299	0.793658	0.823017
517	cg16624824	9.00E-04	4	rs543125506	0.840868	0.853957	0.858778	0.837538
518	cg16504656	9.00E-04	20	rs192440453;rs6031772	0.545508	0.551245	0.566448	0.636009
519	cg16549686	8.99E-04	16	rs113551249;rs143882847	0.690186	0.684565	0.69453	0.747306
520	cg00015801	8.99E-04	4	rs143458772;rs528845808	0.43291	0.419329	0.422804	0.505982
521	cg01341067	8.99E-04	8	rs73328420;rs559021865;rs181387860	0.801033	0.816891	0.823661	0.780324
522	cg19500247	8.99E-04	X		0.391406	0.409096	0.409125	0.387465
523	cg11071926	8.99E-04	1		0.122438	0.1339	0.13707	0.117074
524	cg22265458	8.99E-04	19	rs554476897;rs146545051;rs546418451	0.810914	0.82176	0.829859	0.798767
525	cg00045592	8.99E-04	1	rs114556785;rs201900899;rs575098953;rs371784280	0.490543	0.501983	0.508289	0.46768
526	cg12369367	8.99E-04	8	rs112688125	0.285937	0.274857	0.263041	0.359666
527	cg00393348	8.98E-04	6		0.729883	0.737596	0.741335	0.78187
528	cg00635996	8.98E-04	14	rs185180201;rs532061349	0.315515	0.303385	0.30708	0.295487
529	cg21872009	8.98E-04	17	rs569797094	0.633638	0.650692	0.656507	0.612047
530	cg08751734	8.98E-04	7	rs182018332;rs564693973	0.766189	0.758654	0.761747	0.8045
531	cg07804260	8.98E-04	11		0.782307	0.790839	0.799431	0.826288
532	cg13810114	8.98E-04	12	rs544836487	0.608846	0.601373	0.61545	0.659638
533	cg20729245	8.97E-04	3		0.418504	0.407282	0.413162	0.49036
534	cg14037218	8.97E-04	1	rs587725841	0.657298	0.648385	0.651294	0.703563
535	cg06250076	8.97E-04	3	rs73825176	0.657659	0.656474	0.6733	0.712321
536	cg10218622	8.97E-04	9	rs375747787;rs112224418	0.700993	0.699314	0.70621	0.756153
537	cg25860737	8.97E-04	15	rs541922400;rs563399962	0.524618	0.532618	0.541421	0.513523
538	cg22930881	8.97E-04	1	rs145651074;rs147757417	0.689468	0.675443	0.678079	0.75788
539	cg13045681	8.96E-04	2	rs181100597;rs550616841	0.209662	0.190278	0.181056	0.277332
540	cg08404100	8.96E-04	10	rs74145708;rs574036196	0.732795	0.738089	0.74271	0.774557
541	cg25789720	8.96E-04	12	rs141492281;rs561750572	0.60325	0.613423	0.615504	0.595325
542	cg09805709	8.96E-04	1	rs575303810;rs565072687;rs114053060	0.784085	0.788518	0.779596	0.819376
543	cg18535283	8.96E-04	22	rs535040833;rs193297918	0.695308	0.711865	0.718168	0.746449
544	cg07570791	8.96E-04	17	rs138432113;rs16959240	0.69784	0.712475	0.713578	0.6631
545	cg03922703	8.96E-04	18	rs148269443;rs559978108	0.860406	0.876126	0.878365	0.86228
546	cg05064489	8.95E-04	10	rs561014926;rs118173928	0.768783	0.773542	0.782132	0.819643
547	cg04966140	8.95E-04	19	rs183246460;rs555240722	0.433037	0.421267	0.421409	0.492334
548	cg24278087	8.95E-04	11	rs565076557	0.789895	0.804215	0.822085	0.77389
549	cg26328893	8.95E-04	14		0.772837	0.788936	0.789925	0.810763
550	cg12181028	8.95E-04	12	rs148097995	0.369384	0.353705	0.353438	0.435261
551	cg24896090	8.95E-04	11	rs561144553	0.121534	0.129158	0.122702	0.115672
552	cg21197219	8.95E-04	1	rs140993191	0.189564	0.194823	0.204031	0.185253
553	cg24387863	8.95E-04	2	rs536839332;rs554896139	0.051237	0.048963	0.049858	0.038829
554	cg22365693	8.94E-04	6	rs147233768;rs62434564	0.624915	0.63096	0.637095	0.672401
555	cg14316985	8.94E-04	5		0.289799	0.269903	0.269348	0.361142
556	cg05657883	8.94E-04	2	rs151217470;rs57988411	0.102283	0.108587	0.099339	0.094979
557	cg15340334	8.94E-04	6		0.497736	0.507247	0.507782	0.483612
558	cg16786166	8.94E-04	3	rs141960118;rs201794728	0.608619	0.603223	0.612707	0.650624
559	cg03553897	8.94E-04	17		0.726531	0.71409	0.726593	0.756859
560	cg14541419	8.93E-04	15	rs564034484;rs531067188	0.830012	0.842465	0.840956	0.863599
561	cg12950166	8.93E-04	12	rs527745882;rs192516463	0.188385	0.181032	0.185956	0.162897
562	cg10502947	8.92E-04	12	rs538619239;rs547223786	0.497799	0.505018	0.487451	0.567731
563	cg12045799	8.92E-04	8	rs558401260	0.350867	0.336692	0.339137	0.43514
564	cg22606736	8.92E-04	19	rs543715093;rs549679531	0.784979	0.781181	0.791264	0.821328
565	cg08394261	8.92E-04	17		0.738191	0.727196	0.731082	0.783546
566	cg04119529	8.92E-04	16	rs201515357;rs112724577;rs150437839;rs145366761;rs201521100	0.678418	0.673056	0.68344	0.732509
567	cg16431514	8.91E-04	1	rs558674389;rs570488923	0.252788	0.260106	0.251986	0.231081
568	cg16744462	8.91E-04	9	rs139681580	0.051337	0.042167	0.042697	0.033501
569	cg14876338	8.91E-04	5	rs149406977;rs200109710;rs144816198	0.840015	0.825815	0.843074	0.851734
570	cg01162224	8.91E-04	16	rs76658315;rs181977735;rs564917496;rs532126718	0.077602	0.082797	0.085602	0.106988
571	cg02516660	8.91E-04	3	rs182907199	0.771589	0.790072	0.78863	0.758312
572	cg19003183	8.91E-04	2	rs559875939	0.70926	0.701376	0.71184	0.747926
573	cg11174851	8.90E-04	11		0.257571	0.262017	0.251956	0.240396
574	cg01751320	8.90E-04	14	rs540459901	0.627808	0.626571	0.639792	0.68698
575	cg01315465	8.90E-04	17	rs8076054	0.146275	0.138087	0.132717	0.182666
576	cg11119412	8.90E-04	5	rs186227799	0.694657	0.692932	0.700175	0.744956
577	cg16847267	8.90E-04	11	rs567659416	0.292018	0.277886	0.269379	0.35216
578	cg05872215	8.90E-04	X		0.359644	0.357658	0.356522	0.350141
579	cg19513582	8.90E-04	7		0.358694	0.351838	0.340197	0.442103
580	cg17883234	8.89E-04	2		0.683734	0.693259	0.70314	0.733805
581	cg10174680	8.89E-04	8	rs531903235;rs116440733;rs374146197	0.146895	0.140177	0.135265	0.189205
582	cg07906805	8.89E-04	1	rs555560897;rs575417609;rs200762613;rs3216995	0.425574	0.417002	0.429733	0.500223
583	cg12391323	8.89E-04	5	rs138538161;rs537445275	0.736073	0.733344	0.740412	0.773449
584	cg08490364	8.88E-04	17	rs116103351	0.75144	0.745327	0.758589	0.786477
585	cg07567797	8.88E-04	1	rs565416244;rs527755605;rs1472554	0.485851	0.486531	0.492325	0.547149
586	cg18923964	8.88E-04	14	rs556075567	0.0281	0.031167	0.029104	0.022334
587	cg16528201	8.88E-04	2	rs144517465	0.825119	0.814344	0.812735	0.779516
588	cg21256931	8.87E-04	17	rs573559216;rs540930308	0.567464	0.570839	0.575912	0.553413
589	cg05663585	8.87E-04	11	rs146654973;rs186549750	0.723998	0.723585	0.734482	0.771129
590	cg18272633	8.86E-04	11	rs188329630;rs114164938	0.637673	0.63088	0.649058	0.678566
591	cg07394127	8.86E-04	5	rs549967838;rs572144160;rs576807491	0.60909	0.608268	0.615755	0.66241
592	cg11165425	8.86E-04	2		0.652442	0.656987	0.662489	0.703349
593	cg09773442	8.86E-04	2	rs529134137	0.697768	0.700434	0.705964	0.744595
594	cg09095070	8.86E-04	11	rs147923859;rs569532666	0.822209	0.815847	0.828655	0.857188
595	cg24759174	8.85E-04	16	rs527248391;rs79180991;rs66747989	0.139312	0.143176	0.145268	0.10897
596	cg02698519	8.85E-04	14	rs556933036;rs567577555	0.52291	0.525858	0.534151	0.580111
597	cg08714061	8.85E-04	9		0.723848	0.713557	0.731466	0.769022
598	cg23018612	8.85E-04	1	rs186430906;rs544804585;rs563137738;rs76888430	0.226684	0.212065	0.197962	0.282203
599	cg02100984	8.85E-04	2		0.777552	0.788646	0.79075	0.82392
600	cg00861065	8.85E-04	X		0.496306	0.484764	0.473449	0.537737
601	cg23441325	8.85E-04	6	rs16874223;rs369311601	0.189935	0.170023	0.158316	0.228867
602	cg14560699	8.84E-04	6	rs149629270;rs377759459;rs549015246	0.618758	0.621442	0.629518	0.668257
603	cg01864395	8.84E-04	17	rs543260955;rs111635341	0.640162	0.625714	0.637882	0.673139
604	cg02386183	8.84E-04	20	rs369188037	0.100107	0.106968	0.107875	0.082505
605	cg19349861	8.84E-04	11		0.159924	0.161154	0.160365	0.137933
606	cg26543376	8.83E-04	16		0.793704	0.785635	0.793868	0.820778
607	cg20977312	8.83E-04	5		0.374234	0.35502	0.358097	0.453684
608	cg15767805	8.83E-04	7		0.638946	0.6282	0.639886	0.677637
609	cg02122575	8.83E-04	1		0.62807	0.639619	0.636701	0.599706
610	cg21418052	8.83E-04	13	rs189655858	0.33019	0.328135	0.325849	0.318398
611	cg00519039	8.83E-04	10	rs374817160	0.787191	0.791594	0.811285	0.776111
612	cg21680729	8.82E-04	17		0.614062	0.612237	0.624157	0.6596
613	cg18391238	8.82E-04	17	rs372302399;rs182489254	0.535065	0.524427	0.531018	0.598573
614	cg25873494	8.82E-04	20	rs140771094;rs149798834	0.372069	0.370724	0.377486	0.441516
615	cg22666836	8.82E-04	3	rs549039936;rs567267865;rs113076874;rs552778467;rs10212432	0.345557	0.34147	0.351846	0.330871
616	cg06423726	8.82E-04	6	rs190438084	0.776332	0.784712	0.802159	0.770278
617	cg23251299	8.82E-04	3	rs575911743;rs543524202	0.447504	0.448808	0.45126	0.519251
618	cg05574794	8.82E-04	1	rs549817515;rs371937878	0.338085	0.31986	0.31315	0.419413
619	cg07132515	8.82E-04	8	rs201068780;rs145630971	0.32455	0.31461	0.320663	0.401076
620	cg13452923	8.81E-04	3		0.775863	0.789509	0.80008	0.746901
621	cg18479763	8.81E-04	X	rs139877825	0.463476	0.456567	0.455979	0.519608
622	cg25575532	8.81E-04	4	rs541264015	0.776062	0.794724	0.797557	0.770203
623	cg02354426	8.81E-04	18	rs10163695;rs539669860	0.272519	0.258096	0.246033	0.347105
624	cg04871767	8.80E-04	2	rs549940296;rs149891267	0.251372	0.235788	0.230091	0.306506
625	cg12645876	8.80E-04	15	rs111741770;rs140025654	0.720532	0.710869	0.718241	0.765535
626	cg07839697	8.80E-04	9	rs561636738	0.540777	0.557937	0.565045	0.599423
627	cg07940011	8.80E-04	6		0.808409	0.811727	0.800471	0.835485
628	cg17744644	8.79E-04	11		0.452491	0.442291	0.459103	0.440108
629	cg16713588	8.79E-04	17	rs540124638;rs555929036;rs191713985;rs535224193	0.710129	0.711811	0.715627	0.748706
630	cg00318084	8.79E-04	19	rs189645503;rs556142679;rs56357614	0.743005	0.741774	0.754382	NA
631	cg12150100	8.79E-04	7	rs112545916;rs11983075;rs28735111;rs73283153;rs546796281;rs566784784	0.550098	0.556042	0.557111	0.596381
632	cg19168374	8.79E-04	4	rs539995587;rs557887648;rs3733457	0.832897	0.839249	0.848805	0.820568
633	cg25914270	8.79E-04	5	rs556829119;rs576524092;rs543541302;rs189482147;rs577334714	0.354172	0.364092	0.362285	0.353101
634	cg24395115	8.78E-04	12		0.642153	0.637898	0.655744	0.696663
635	cg18920397	8.78E-04	1	rs138291563;rs547098167;rs115944506;rs111919549	0.579569	0.599244	0.604498	0.540666
636	cg17154646	8.78E-04	13	rs143053039	0.687981	0.706851	0.704967	0.675102
637	cg07349962	8.78E-04	10	rs146835645	0.76992	0.78616	0.777295	0.750328
638	cg24478030	8.78E-04	8	rs184537110;rs189474702;rs147360447;rs181755045;rs139545170;rs559293198	0.730281	0.726714	0.736228	0.760069
639	cg19323059	8.77E-04	7	rs140248966	0.516183	0.5145	0.530693	0.580639
640	cg11782601	8.77E-04	17	rs558854890	0.818001	0.818282	0.829106	0.857685
641	cg05004360	8.77E-04	1	rs149985789;rs116557343	0.760735	0.759127	0.774875	0.80835
642	cg06543730	8.77E-04	18		0.411545	0.398471	0.403642	0.477548
643	cg25292698	8.77E-04	18	rs191498394;rs184132554;rs551182586	0.104779	0.108327	0.107112	0.081688
644	cg25398061	8.76E-04	13	rs151280604	0.439726	0.426333	0.417415	0.506384
645	cg01230359	8.76E-04	16	rs191859852	0.358359	0.346407	0.352138	0.417756
646	cg11824437	8.76E-04	2	rs557269921;rs576048305;rs141249404	0.622369	0.613768	0.622864	0.682398
647	cg13512927	8.75E-04	10	rs555724545;rs191044944	0.426539	0.439755	0.450808	0.41864
648	cg25607876	8.75E-04	15	rs138046129	0.517273	0.511847	0.513535	0.583183
649	cg04902004	8.75E-04	14	rs568608804;rs537501122	0.391266	0.38774	0.399573	0.391098
650	cg13396243	8.74E-04	20	rs548545350;rs568486116	0.326423	0.316604	0.325712	0.312984
651	cg14543152	8.74E-04	6	rs7753566	0.692453	0.672845	0.681074	0.739103
652	cg08584355	8.74E-04	17		0.351024	0.340655	0.343866	0.421203
653	cg01278930	8.74E-04	X		0.737902	0.750844	0.742748	NA
654	cg09251979	8.74E-04	9	rs533954528;rs199535659;rs200919866	0.687608	0.677794	0.68569	0.71813
655	cg06477464	8.74E-04	5	rs552582818;rs564715539;rs531917481	0.637614	0.621365	0.629461	0.682509
656	cg08156743	8.74E-04	12	rs114643921	0.328876	0.315689	0.321558	0.418777
657	cg16294031	8.73E-04	3	rs116700819	0.648091	0.646921	0.663314	0.696812
658	cg17426336	8.73E-04	2	rs571205538;rs536501907	0.589206	0.60207	0.594589	0.64923
659	cg12398752	8.73E-04	1	rs369035896;rs55880629	0.797749	0.796027	0.799915	0.828547
660	cg24400291	8.73E-04	19	rs552170818;rs536314274	0.739117	0.744861	0.73558	0.777779
661	cg07224371	8.73E-04	14	rs149591887;rs549323459;rs28478636;rs28432975	0.814852	0.81636	0.82265	0.843833
662	cg17155183	8.72E-04	5	rs192316266;rs370765114;rs530190952	0.852624	0.85996	0.876167	0.834574
663	cg00734532	8.72E-04	8	rs13279522;rs554715643	0.666469	0.671115	0.683004	0.72265
664	cg08732684	8.72E-04	6	rs546404665	0.725034	0.72429	0.728742	0.761545
665	cg06120527	8.72E-04	7	rs548866730	0.54103	0.552572	0.552323	0.509614
666	cg07720926	8.72E-04	6	rs543402607;rs6910844	0.815816	0.822292	0.837471	0.784669
667	cg07462235	8.72E-04	8	rs544712158;rs563010332	0.526152	0.518418	0.527577	0.594764
668	cg09802419	8.72E-04	10	rs184278131;rs144950805;rs113036040;rs376698375;rs57508179	0.797807	0.791987	0.804793	0.839958
669	cg14689220	8.72E-04	16	rs6498275;rs540840529;rs559151832;rs113511793	0.730192	0.731146	0.738017	0.775833
670	cg25256924	8.72E-04	11	rs557322765;rs575696255;rs543086597	0.706683	0.725766	0.730712	0.657345
671	cg10766755	8.71E-04	6		0.75178	0.762795	0.765034	0.806905
672	cg12208353	8.71E-04	2	rs576220399	0.802971	0.816434	0.829911	0.786907
673	cg18200340	8.71E-04	6	rs183659597;rs114144736;rs562013123	0.427766	0.430227	0.435783	0.405926
674	cg25667141	8.71E-04	5	rs547640858	0.643695	0.652753	0.649064	0.622555
675	cg26893787	8.71E-04	19	rs73920069;rs544596903;rs561211197;rs574699260;rs540380256	0.113314	0.104691	0.104387	0.137087
676	cg12489028	8.71E-04	2	rs551829731;rs67708498;rs112647450	0.317	0.329318	0.330443	0.399504
677	cg14380013	8.70E-04	12	rs573435962	0.563159	0.549101	0.555252	0.617947
678	cg16185223	8.70E-04	14	rs187613293;rs535415079	0.602466	0.587089	0.601884	0.658759
679	cg13522051	8.70E-04	3	rs369012461;rs541108683;rs559415888;rs144120122	0.611837	0.608711	0.620375	0.679082
680	cg21007691	8.70E-04	14		0.818893	0.830467	0.825337	0.766493
681	cg21860825	8.70E-04	12	rs188675419;rs537518521	0.528866	0.534838	0.537471	0.601699
682	cg13080538	8.69E-04	5	rs549699704;rs533076244;rs534280273	0.67861	0.672585	0.68412	0.726052
683	cg15864074	8.69E-04	2	rs528227571;rs546358629	0.332787	0.337791	0.331092	0.295471
684	cg02646985	8.69E-04	12	rs73083724;rs12425999;rs112594594	0.632024	0.648684	0.640096	0.606229
685	cg00521048	8.69E-04	13	rs112026939	0.251427	0.251153	0.25175	0.217713
686	cg19057076	8.68E-04	7	rs192995302;rs116188375;rs549761206;rs571618189;rs112252035;rs538900603;rs547606060	0.786259	0.795473	0.799875	0.828691
687	cg03929366	8.68E-04	8	rs144524970;rs566624369	0.819086	0.826371	0.834538	0.813828
688	cg13854081	8.68E-04	14	rs555948843	0.80749	0.822289	0.817947	0.776807
689	cg20580833	8.67E-04	10		0.744184	0.74406	0.741378	0.773747
690	cg24577159	8.67E-04	11	rs540033762	0.544201	0.524622	0.515563	0.607579
691	cg18907843	8.67E-04	14	rs532745859	0.827721	0.821174	0.832283	0.853525
692	cg17300047	8.67E-04	13		0.114422	0.103609	0.101637	0.147395
693	cg06104764	8.67E-04	4	rs117924727;rs59876319;rs528203104	0.530854	0.522559	0.524632	0.584656
694	cg25841116	8.67E-04	1	rs551275028	0.268854	0.273882	0.282639	0.2671
695	cg12705693	8.67E-04	5	rs185288730;rs188633847	0.691502	0.705549	0.714511	0.676078
696	cg16052202	8.67E-04	20	rs111537178;rs147535136;rs140220451;rs528777219	0.20248	0.20236	0.196013	0.176448
697	cg11492403	8.67E-04	17	rs576612273;rs543508996;rs565488232	0.693536	0.703794	0.702001	0.735198
698	cg10125599	8.67E-04	8	rs74624999;rs111547733	0.706245	0.702382	0.719207	0.752029
699	cg23130955	8.66E-04	4	rs556956674;rs1569106	0.667515	0.663159	0.678423	0.713656
700	cg02227813	8.66E-04	6	rs150233636;rs138898471	0.342055	0.350635	0.364263	0.339884
701	cg10857250	8.66E-04	12	rs549814681	0.154557	0.140039	0.150412	0.205611
702	cg17201420	8.66E-04	14	rs545423799;rs142840715	0.675552	0.692899	0.708951	0.667573
703	cg20961435	8.65E-04	1		0.133643	0.121622	0.123495	0.168135
704	cg23706070	8.65E-04	1	rs527347439;rs547208236	0.493866	0.498691	0.507508	0.483648
705	cg15901933	8.65E-04	19	rs72558015;rs201846667;rs147178438;rs12459717	0.611307	0.600795	0.603495	0.66007
706	cg00634769	8.64E-04	4	rs544295940;rs148392150	0.765305	0.761347	0.773815	0.807812
707	cg23462772	8.64E-04	10	rs544612131	0.116778	0.104079	0.109962	0.144535
708	cg19095057	8.64E-04	9	rs140309217	0.845277	0.832816	0.838969	0.862357
709	cg11868745	8.64E-04	16		0.075169	0.070715	0.073403	0.061282
710	cg20843475	8.64E-04	6		0.669841	0.665705	0.678225	0.721737
711	cg21876964	8.63E-04	22	rs562652485	0.272473	0.268144	0.276061	0.258382
712	cg25739742	8.63E-04	10	rs536227040;rs554802403	0.379093	0.365776	0.374351	0.44234
713	cg08461760	8.63E-04	7	rs189743725	0.507125	0.49843	0.49957	0.564462
714	cg09804616	8.63E-04	6		0.530718	0.516544	0.51962	0.595965
715	cg23711867	8.63E-04	22	rs5760327	0.720658	0.728443	0.72417	0.774724
716	cg08866597	8.63E-04	13	rs533994056;rs549073042;rs567499901	0.090121	0.091213	0.098082	0.072767
717	cg07063032	8.63E-04	18	rs568572687;rs543055538	0.112374	0.113932	0.109408	0.088296
718	cg19251811	8.63E-04	2	rs532063796	0.237746	0.219524	0.212152	0.28055
719	cg05132828	8.63E-04	12	rs543196308;rs561834532;rs529423414	0.535962	0.543307	0.559135	0.50643
720	cg02350705	8.63E-04	7	rs531817007;rs139946705;rs568651784;rs183552112	0.671139	0.662011	0.677201	0.715345
721	cg09163412	8.63E-04	10	rs200514553;rs180806323;rs112768222;rs575731630;rs544338218;rs112771345;rs574543596;rs35231696	0.894148	0.904231	0.903418	NA
722	cg05356183	8.63E-04	9	rs529078417;rs547322593;rs138023897	0.292082	0.272737	0.263281	NA
723	cg23360682	8.62E-04	7	rs574206596;rs543216533;rs12705300	0.77499	0.785801	0.787537	0.81492
724	cg03676485	8.62E-04	7	rs575671247;rs544736754	0.509734	0.512005	0.514605	0.558057
725	cg00337361	8.61E-04	11	rs544653093;rs555807584	0.573264	0.585565	0.599354	0.557881
726	cg20679561	8.61E-04	14		0.823098	0.827662	0.833944	0.8084
727	cg00439384	8.61E-04	3	rs575568691	0.548307	0.540884	0.554039	0.597034
728	cg26196531	8.61E-04	22	rs544463202;rs557777820;rs577605878	0.193873	0.177896	0.184294	0.265894
729	cg10858686	8.61E-04	4	rs535864083;rs182468970	0.6385	0.640247	0.654244	0.688931
730	cg17566874	8.61E-04	5	rs547138511;rs566638739;rs140800651;rs2069629	0.219489	0.222764	0.232216	0.223154
731	cg24781737	8.60E-04	11	rs200998467	0.538262	0.543831	0.542161	0.603694
732	cg23961389	8.60E-04	9	rs180691992;rs532544048;rs185125367	0.580397	0.598029	0.600702	0.57062
733	cg12641828	8.60E-04	22		0.625676	0.640657	0.646402	0.609789
734	cg23144123	8.59E-04	6	rs372637521;rs185199212	0.207112	0.207313	0.201583	0.174682
735	cg15485154	8.59E-04	4	rs573326889;rs138937869;rs115927632;rs116020373	0.650272	0.658446	0.668675	0.632282
736	cg00577164	8.59E-04	8	rs539588277	0.509664	0.51513	0.534598	0.569607
737	cg03222483	8.59E-04	1	rs117034852;rs183495833;rs186765973;rs140335806;rs534285184;rs114161126;rs150348342	0.790195	0.808329	0.811427	0.774329
738	cg09037025	8.58E-04	13	rs542667276;rs150054920	0.219864	0.227782	0.227927	0.214864
739	cg07540960	8.58E-04	3	rs531488952	0.320733	0.31954	0.323913	0.311778
740	cg06761220	8.58E-04	2	rs79764759;rs568870495;rs539809657;rs557911041	0.759986	0.76555	0.779831	0.812868
741	cg00958311	8.57E-04	22		0.741898	0.738816	0.755828	0.772382
742	cg24547082	8.57E-04	12	rs147974817;rs76659477;rs561629842	0.592985	0.586477	0.58572	0.652488
743	cg10984912	8.57E-04	9	rs35146820;rs35625660;rs555676310;rs565497113;rs186750092;rs35135132	0.661676	0.643709	0.645624	0.691712
744	cg25772530	8.57E-04	10	rs560082123	0.756656	0.759155	0.760454	0.798068
745	cg01101332	8.56E-04	4		0.494252	0.481186	0.497839	0.539079
746	cg08983966	8.56E-04	17	rs146291781;rs189292618;rs531839703;rs375796805	0.963268	0.964071	0.966761	0.955022
747	cg26869941	8.55E-04	16	rs550543995;rs216596;rs2858042;rs557406303;rs143692057	0.734554	0.740897	0.746167	0.787366
748	cg13051137	8.55E-04	12	rs142068732	0.831645	0.844662	0.84077	0.818916
749	cg12845808	8.55E-04	5	rs11744911;rs548205257;rs568051348	0.44756	0.435172	0.438701	0.497166
750	cg17655415	8.54E-04	10	rs192938110	0.155971	0.138125	0.144552	0.216608
751	cg10836848	8.54E-04	3	rs548042076;rs550015229;rs537222669	0.676726	0.674198	0.690162	0.712538
752	cg00823319	8.54E-04	14		0.734296	0.74549	0.740048	0.772058
753	cg15204882	8.54E-04	20	rs185142129	0.746713	0.75036	0.759412	0.788825
754	cg23181172	8.54E-04	11	rs111329862;rs545455428;rs111472147	0.51436	0.502033	0.509392	0.564924
755	cg05318169	8.53E-04	6		0.726816	0.730438	0.734863	0.769514
756	cg14495648	8.53E-04	11		0.792605	0.793588	0.800041	0.825023
757	cg01190071	8.53E-04	4	rs547769136;rs570043189	0.707946	0.697707	0.710106	0.761623
758	cg02287260	8.53E-04	14	rs146171958;rs1740693	0.648506	0.639574	0.644943	0.689016
759	cg15879720	8.53E-04	9	rs545428393	0.657941	0.661407	0.657709	0.693758
760	cg17050526	8.53E-04	5	rs565109715;rs527560227;rs547714322	0.74934	0.745255	0.759374	0.791856
761	cg16196663	8.52E-04	3	rs143302000;rs572255510;rs534764704;rs189968957	0.70067	0.719042	0.728044	0.67173
762	cg18667943	8.52E-04	14	rs570039990;rs537068766	0.791733	0.787827	0.793882	0.820075
763	cg09606564	8.52E-04	17	rs543296195;rs146612211;rs531702875	0.146823	0.13793	0.137974	0.192281
764	cg14082599	8.52E-04	2		0.789616	0.78894	0.790894	0.824006
765	cg06751583	8.51E-04	22		0.059482	0.057692	0.065735	0.065673
766	cg07679229	8.51E-04	18	rs4798054;rs189255453;rs4798055	0.216568	0.198432	0.205614	0.281845
767	cg25134852	8.51E-04	2	rs552092029	0.161976	0.146106	0.134165	0.204555
768	cg11051318	8.51E-04	7	rs570931193	0.726061	0.720306	0.723941	0.766097
769	cg03709719	8.51E-04	3	rs78961913;rs569107009	0.774358	0.781695	0.790993	0.752442
770	cg04623270	8.51E-04	16	rs140567256;rs377474377	0.501288	0.500968	0.513033	0.569226
771	cg07990376	8.51E-04	19	rs3826682;rs141403893;rs3826681;rs78281157	0.554273	0.545495	0.552264	0.605592
772	cg12012494	8.50E-04	20	rs529233253;rs548945024;rs6107051	0.708796	0.697844	0.710124	0.748669
773	cg25956820	8.50E-04	1	rs555534724	0.439231	0.436363	0.438274	0.500061
774	cg26489057	8.50E-04	19		0.282578	0.287705	0.286087	0.283552
775	cg07243230	8.50E-04	5	rs147551564;rs141950962	0.807802	0.822325	0.82994	0.791593
776	cg24534564	8.50E-04	20	rs185838502;rs555133375	0.403985	0.389901	0.395427	0.480351
777	cg26081786	8.49E-04	14	rs10138792;rs563335689;rs532277589	0.309879	0.312919	0.314993	0.303241
778	cg19409172	8.49E-04	4	rs183989440	0.103166	0.091469	0.095968	0.138601
779	cg09514366	8.49E-04	16	rs531247551	0.648262	0.650267	0.664372	0.707267
780	cg21265989	8.49E-04	16	rs577156293;rs72628299;rs556238509	0.077733	0.073825	0.078534	0.05762
781	cg24355400	8.49E-04	11	rs118171172;rs533714516	0.61044	0.607563	0.617185	0.658231
782	cg08191073	8.49E-04	20		0.347704	0.351925	0.34922	0.319324
783	cg03948048	8.48E-04	10	rs145475416	0.725666	0.719338	0.728261	0.767165
784	cg26137417	8.48E-04	6	rs190227457;rs182780892	0.739808	0.734775	0.744892	0.783186
785	cg07756708	8.48E-04	X		0.775085	0.776845	0.781295	0.809917
786	cg21932657	8.48E-04	17	rs570741055;rs59688920;rs543004194	0.144637	0.138748	0.135153	0.177782
787	cg04593668	8.48E-04	5	rs188353915;rs146231569;rs17167288	0.65968	0.679652	0.686534	0.620196
788	cg22107662	8.48E-04	22	rs12169145	0.555043	0.543165	0.553144	0.622896
789	cg00814733	8.48E-04	12	rs539127586;rs552917062	0.160449	0.164285	0.163588	0.131629
790	cg08840913	8.48E-04	2		0.378921	0.368886	0.372545	0.432849
791	cg08594554	8.48E-04	17	rs183345474;rs571343529;rs535548817	0.238478	0.227728	0.214385	0.298715
792	cg06303168	8.47E-04	12	rs115388761;rs185654186;rs562142735	0.46347	0.472854	0.48395	0.445094
793	cg15284794	8.47E-04	10	rs190444736;rs577945379	0.774116	0.771806	0.781028	0.812191
794	cg09464206	8.47E-04	2	rs552032017;rs568607822;rs535832000	0.076905	0.075351	0.07744	0.064836
795	cg20423384	8.46E-04	4	rs182431750;rs566425956	0.276101	0.257646	0.256608	0.350087
796	cg24455875	8.46E-04	12	rs545815866;rs144008887;rs148075380	0.677017	0.674212	0.676492	0.723327
797	cg06091660	8.46E-04	4	rs564697530;rs141354658	0.749701	0.760017	0.760005	0.792529
798	cg16664617	8.46E-04	19	rs536956711;rs556937033	0.586275	0.583264	0.59254	0.632041
799	cg15696408	8.46E-04	7	rs542246674;rs371139901;rs572648495;rs544794258	0.303112	0.31093	0.29773	0.284704
800	cg04358685	8.46E-04	3	rs533675322	0.185376	0.192883	0.192719	0.166388
801	cg07397493	8.45E-04	11	rs561461743;rs217715	0.732779	0.732112	0.7337	0.767854
802	cg10520790	8.45E-04	4		0.468614	0.46016	0.469108	0.540188
803	cg14760176	8.45E-04	2	rs567185090	0.597631	0.602074	0.607909	0.659381
804	cg03346013	8.45E-04	9		0.57815	0.583506	0.589065	0.558427
805	cg12016966	8.45E-04	19	rs75200573;rs537463341;rs180709663	0.670922	0.664563	0.672501	0.711233
806	cg01567482	8.44E-04	5	rs540516989;rs565227953	0.397854	0.395933	0.401211	0.390052
807	cg12983971	8.44E-04	22	rs141458068;rs553907578	0.736949	0.749667	0.750369	0.780402
808	cg16451004	8.44E-04	11	rs572269465;rs542268033	0.177433	0.18009	0.178851	0.156752
809	cg13564405	8.44E-04	12	rs79807973;rs201061562;rs143166802	0.230211	0.211853	0.209042	0.335029
810	cg08688548	8.44E-04	15	rs587660579;rs587734479	0.755268	0.737481	0.75057	0.758027
811	cg22961634	8.44E-04	7	rs147285807	0.612663	0.613819	0.615104	0.659522
812	cg26309221	8.44E-04	6	rs548091313;rs569569926;rs77026276	0.840464	0.858688	0.852647	0.82501
813	cg04834821	8.43E-04	11	rs139161639;rs7938474;rs370663977;rs115420365	0.807749	0.813714	0.824948	0.791218
814	cg14027403	8.43E-04	10	rs528371641	0.833144	0.838323	0.835247	0.813425
815	cg26064794	8.43E-04	1	rs374080559;rs552770844;rs2999483	0.441657	0.4331	0.444021	0.501399
816	cg14798641	8.43E-04	3	rs185530444	0.574388	0.590276	0.592734	0.639354
817	cg13285377	8.43E-04	3	rs13096405	0.243661	0.225594	0.223248	0.294977
818	cg20284961	8.43E-04	2	rs565468852;rs144866227	0.264514	0.270687	0.278719	0.254943
819	cg02099136	8.43E-04	1	rs185574050	0.573256	0.570201	0.571067	0.611055
820	cg25139649	8.43E-04	1	rs547251687	0.227632	0.211327	0.204877	0.319926
821	cg21931728	8.43E-04	15	rs563928706	0.804407	0.822239	0.828476	0.791474
822	cg18878984	8.43E-04	5	rs183607577;rs17100433	0.701638	0.688076	0.692001	0.738264
823	cg06299715	8.43E-04	10	rs17376654;rs2246370	0.747892	0.739079	0.747507	0.778059
824	cg20437740	8.43E-04	1	rs2275432	0.833784	0.840052	0.85088	0.875403
825	cg25095380	8.43E-04	4	rs574378506;rs190165270	0.046472	0.050529	0.051386	0.053528
826	cg05514680	8.42E-04	17	rs540920568;rs191780344	0.155356	0.135766	0.131606	0.191743
827	cg21840248	8.42E-04	1		0.622146	0.638724	0.647659	0.573859
828	cg25739938	8.42E-04	2	rs148092448;rs560238594	0.327594	0.314715	0.308845	0.421326
829	cg14266577	8.42E-04	9		0.375797	0.369471	0.379085	0.448651
830	cg21680979	8.42E-04	1		0.126855	0.13631	0.129665	0.110039
831	cg06853503	8.42E-04	1		0.197328	0.177903	0.177915	0.237975
832	cg02418806	8.41E-04	12	rs569843753	0.771863	0.78882	0.797138	0.731987
833	cg22465490	8.41E-04	14	rs188417076;rs184338998;rs187367691;rs553835006	0.286687	0.268324	0.25038	0.394111
834	cg05141142	8.41E-04	1	rs573094064;rs541988739;rs180927260	0.817538	0.822106	0.825918	0.802955
835	cg19663008	8.41E-04	12	rs554374976;rs10870535;rs536864042;rs111415638;rs576711368;rs146349690	0.658606	0.658436	0.671001	0.700702
836	cg14612181	8.41E-04	1	rs112733953;rs556783403	0.547655	0.557369	0.571149	0.549249
837	cg10360941	8.40E-04	7	rs535396880;rs80052686	0.04739	0.041236	0.038844	0.03497
838	cg09202659	8.40E-04	6	rs535355157;rs548933715	0.639972	0.644588	0.650623	0.690124
839	cg14103848	8.40E-04	12	rs551643325	0.596919	0.606766	0.610758	0.57887
840	cg20874811	8.40E-04	17	rs547413452;rs189974	0.156379	0.153116	0.151213	0.127057
841	cg09723776	8.40E-04	8	rs574554401;rs543543894;rs563254050;rs116380486	0.499439	0.487958	0.500891	0.565559
842	cg03331924	8.40E-04	1	rs547976054;rs566590377;rs149738261	0.621553	0.606065	0.624268	0.677607
843	cg14178436	8.40E-04	1	rs551998434;rs187165129	0.385687	0.387593	0.403278	0.364634
844	cg26778877	8.39E-04	1	rs535361733;rs76091884	0.581642	0.590919	0.608569	0.562783
845	cg11065262	8.39E-04	2	rs530356200;rs548761843;rs570168205;rs531009254;rs372615203	0.072838	0.062616	0.066994	0.051006
846	cg22114068	8.39E-04	6	rs142614856;rs151070502	0.800891	0.806449	0.802724	0.835031
847	cg16280762	8.38E-04	2	rs74335158;rs150033960	0.244496	0.22705	0.212674	0.329368
848	cg23755969	8.38E-04	6	rs568903287;rs112539735;rs77046317;rs567083824;rs111513711;rs555385096;rs77826820	0.806452	0.787777	0.805839	0.836616
849	cg13360208	8.38E-04	11	rs542433318;rs560446565	0.602022	0.595081	0.608758	0.644053
850	cg13536079	8.38E-04	8		0.692904	0.690339	0.702502	0.744093
851	cg09179903	8.38E-04	1	rs570779235;rs541010855;rs539569443	0.788606	0.787173	0.785479	0.822576
852	cg19734792	8.38E-04	3		0.131862	0.119388	0.124909	0.175381
853	cg06356333	8.37E-04	1		0.656599	0.652876	0.661262	0.695947
854	cg14099975	8.37E-04	6	rs571047923	0.706487	0.706996	0.711257	0.743165
855	cg04590638	8.37E-04	16		0.55999	0.548823	0.56417	0.61855
856	cg16244512	8.37E-04	16	rs182260127;rs187571749;rs76179231;rs9938102	0.78586	0.791198	0.79828	0.822326
857	cg20586091	8.37E-04	17	rs115708592;rs568398437	0.388817	0.394847	0.40368	0.399142
858	cg08053263	8.36E-04	4	rs114245525;rs534216927;rs552405006;rs4694695;rs66666656;rs4694195;rs556253438	0.819567	0.83909	0.832218	0.805425
859	cg09651522	8.36E-04	6		0.196819	0.190708	0.195023	0.183141
860	cg19581374	8.36E-04	1	rs575902952	0.761509	0.768812	0.771653	0.804612
861	cg20208292	8.36E-04	4	rs57853378	0.743504	0.740767	0.755129	0.780063
862	cg19118014	8.35E-04	3	rs537824496	0.596304	0.585022	0.600556	0.646631
863	cg26461676	8.35E-04	17		0.156911	0.157076	0.151125	0.123403
864	cg22879676	8.35E-04	17	rs79595680;rs555168793;rs187826793;rs114114200;rs564589449;rs532071293	0.170009	0.172755	0.171696	0.145748
865	cg05050341	8.35E-04	9	rs45514697	0.649145	0.664546	0.680233	0.711887
866	cg23999621	8.35E-04	6	rs112764059;rs151222271;rs139301069;rs189470085	0.287599	0.268979	0.260199	0.357196
867	cg13284849	8.35E-04	3	rs575377442	0.38906	0.387585	0.396388	0.377569
868	cg25661801	8.35E-04	2	rs189130622;rs560094120;rs527446029;rs552520615	0.297677	0.277869	0.26085	0.37075
869	cg25281212	8.35E-04	7	rs201359401;rs550428958;rs118149751;rs539060631	0.857743	0.872334	0.85499	0.883298
870	cg15155463	8.34E-04	2	rs58981291;rs112901379;rs576238390	0.278094	0.26732	0.273135	0.250716
871	cg19869610	8.34E-04	19	rs145653668;rs138317158	0.262748	0.263062	0.257674	0.24222
872	cg09929456	8.34E-04	11	rs114855699	0.321335	0.302503	0.291389	0.389246
873	cg14403790	8.34E-04	2	rs77187844;rs571062892	0.216202	0.205688	0.201991	0.318635
874	cg21961721	8.34E-04	1	rs145965895;rs141752584;rs555781194;rs138771667	0.627463	0.610048	0.616932	0.684556
875	cg26509493	8.34E-04	13	rs545001554	0.830316	0.846352	0.862801	0.82913
876	cg07407736	8.34E-04	4		0.399774	0.400003	0.400545	0.387638
877	cg12598837	8.33E-04	11		0.697859	0.699343	0.711093	0.746556
878	cg21017065	8.33E-04	13	rs112325828	0.71601	0.72975	0.738872	0.642518
879	cg26770498	8.32E-04	1	rs200341321;rs183272699	0.73688	0.740513	0.747469	0.788597
880	cg00478368	8.32E-04	13	rs543160488	0.805883	0.821297	0.831992	0.796379
881	cg01768344	8.32E-04	15	rs546004654;rs11633799	0.109143	0.108028	0.109768	0.085483
882	cg15090337	8.32E-04	20	rs560540828;rs79591123;rs180971473	0.694744	0.678722	0.686885	0.734981
883	cg05829887	8.32E-04	4	rs144755522	0.676063	0.669855	0.673071	0.715401
884	cg01256213	8.31E-04	7	rs190009820	0.247044	0.234051	0.230531	0.311788
885	cg16394080	8.31E-04	5	rs76111042	0.760313	0.758128	0.765832	0.810239
886	cg26157232	8.31E-04	16	rs534830061	0.337954	0.328758	0.32418	0.413026
887	cg07765674	8.31E-04	5	rs144291637;rs138910661	0.561829	0.56352	0.559948	0.611528
888	cg25820515	8.31E-04	X		0.659266	0.654036	0.667667	NA
889	cg11213588	8.31E-04	14	rs141425104;rs78456433	0.18517	0.170048	0.169202	0.24927
890	cg09715482	8.31E-04	10	rs564676666;rs186488334;rs541634090	0.725736	0.724799	0.732443	0.772137
891	cg00994936	8.30E-04	19	rs199534001;rs56340710;rs145343503	0.777881	0.761947	0.767119	0.827476
892	cg17100176	8.30E-04	1	rs565668212	0.579764	0.59525	0.601677	0.557362
893	cg15572396	8.30E-04	3	rs536732793;rs372378052	0.269127	0.253718	0.247746	0.33302
894	cg08448497	8.30E-04	11	rs529369265	0.748373	0.742714	0.75652	0.790425
895	cg11424665	8.29E-04	3	rs541871805;rs556631003	0.215205	0.222014	0.21085	0.187155
896	cg14154726	8.29E-04	11	rs566849488;rs527812798	0.778555	0.788557	0.78891	0.82234
897	cg13319364	8.29E-04	5		0.718889	0.731222	0.739773	0.694902
898	cg20585830	8.29E-04	22	rs115097172;rs140443538	0.724354	0.725264	0.730375	0.773883
899	cg06034255	8.29E-04	10	rs138800721;rs192176802	0.789705	0.799019	0.812086	0.77614
900	cg19285492	8.29E-04	1	rs148493515	0.680899	0.679407	0.691011	0.731857
901	cg12445422	8.29E-04	11		0.391594	0.384713	0.385065	0.46262
902	cg19064551	8.29E-04	22	rs147519460	0.586	0.57827	0.588238	0.647859
903	cg01632230	8.29E-04	10	rs12263112;rs535524240	0.69572	0.690534	0.685042	0.739027
904	cg17972058	8.28E-04	1	rs189190380;rs550863402;rs569580657	0.60827	0.627168	0.633843	0.609605
905	cg14473646	8.28E-04	5	rs10068158;rs144269097	0.772013	0.770328	0.775235	0.802407
906	cg06526497	8.28E-04	7	rs555766569	0.796646	0.809224	0.827989	0.797965
907	cg26787521	8.28E-04	1	rs563867563;rs112714303	0.701049	0.720456	0.733639	0.68032
908	cg07473070	8.27E-04	4	rs571555065	0.724012	0.714807	0.730163	0.766181
909	cg11929598	8.27E-04	12	rs538141975;rs550366103;rs150150055;rs571722685	0.678816	0.690991	0.698414	0.66286
910	cg12741436	8.27E-04	7	rs575422566;rs1640234	0.724418	0.73329	0.739016	0.764952
911	cg12206759	8.27E-04	3	rs17217524;rs562213863	0.748586	0.756036	0.760459	0.796366
912	cg09055752	8.27E-04	22	rs551092089;rs566509102;rs186801106	0.240539	0.24639	0.245943	0.228729
913	cg25599211	8.27E-04	11	rs542596871	0.691194	0.696601	0.70393	0.736417
914	cg10540401	8.26E-04	2	rs557069839;rs2280646;rs546274140;rs1474395	0.798319	0.813848	0.810613	0.783849
915	cg20598768	8.26E-04	1	rs577368300;rs544910425;rs563231443;rs530979752	0.168761	0.174725	0.169672	0.147121
916	cg26511131	8.26E-04	18	rs77720338;rs533012532;rs181492836	0.547217	0.55248	0.566579	0.615675
917	cg01798157	8.26E-04	1	rs543409078;rs563817102;rs532470883	0.319161	0.3334	0.321496	0.295139
918	cg11231715	8.26E-04	1	rs556769514;rs575319345	0.149831	0.148742	0.143078	0.137369
919	cg20763765	8.26E-04	14	rs528965663;rs542363074;rs558878934	0.845367	0.859864	0.856184	0.843981
920	cg07353685	8.25E-04	1		0.525779	0.531172	0.544464	0.584326
921	cg01660716	8.25E-04	14	rs587728367	0.665523	0.660324	0.671698	0.722927
922	cg03450124	8.25E-04	7	rs114516012;rs553710215;rs80173192;rs186587121;rs377700356	0.40712	0.388012	0.399367	0.477135
923	cg01806469	8.25E-04	6	rs188965044;rs139489827;rs567996984	0.701334	0.697472	0.702905	0.730711
924	cg05011214	8.25E-04	2	rs188069995	0.260116	0.24046	0.23738	0.329104
925	cg25752864	8.24E-04	15	rs565265697	0.101699	0.089525	0.093955	0.119356
926	cg08929399	8.24E-04	3	rs553690479;rs576767433	0.863768	0.867493	0.872621	0.849617
927	cg19753867	8.24E-04	20	rs529116185	0.304606	0.303644	0.306049	0.296553
928	cg02485044	8.24E-04	13		0.630739	0.618875	0.616605	0.693769
929	cg20179907	8.24E-04	11	rs577987072;rs71477736;rs545280991	0.380883	0.372071	0.372764	0.442756
930	cg21517016	8.24E-04	1	rs568818665;rs190762617	0.236159	0.24629	0.246931	0.220577
931	cg03895810	8.24E-04	5	rs78993434;rs187151326	0.476599	0.487947	0.501029	0.448149
932	cg21872222	8.23E-04	22		0.737891	0.742007	0.75283	0.784904
933	cg07056812	8.23E-04	1	rs2429834;rs556597528	0.282086	0.278569	0.285706	0.270923
934	cg16703069	8.23E-04	6		0.655461	0.657265	0.658183	0.691538
935	cg14640885	8.23E-04	11	rs554942283	0.61388	0.619824	0.631591	0.681972
936	cg21819305	8.22E-04	22	rs572182108	0.498714	0.507926	0.496875	0.561873
937	cg14372281	8.22E-04	3	rs115581367;rs183271454	0.170983	0.152783	0.159644	0.214027
938	cg08136863	8.22E-04	1	rs545231878;rs12096568	0.344722	0.325217	0.331814	0.41587
939	cg23144115	8.22E-04	5	rs369477394;rs529132984;rs188133444;rs562644476	0.800283	0.786379	0.800273	0.826761
940	cg21232181	8.21E-04	1	rs80325436;rs146020436;rs138771753	0.59175	0.575092	0.569219	0.626198
941	cg03717570	8.21E-04	17	rs182453033;rs143450070;rs547957878	0.944812	0.961661	0.958094	0.946512
942	cg09904039	8.21E-04	15	rs555847538;rs190309944;rs193290011	0.615825	0.615802	0.62636	0.657047
943	cg04260867	8.21E-04	1	rs150514608;rs552962991	0.616533	0.599591	0.612213	0.664848
944	cg01842856	8.20E-04	15	rs114932181;rs536536275	0.641829	0.652235	0.662417	0.714393
945	cg20080702	8.20E-04	10	rs190456641;rs546501354;rs182540571	0.465334	0.449312	0.442181	0.514717
946	cg22217144	8.20E-04	8	rs146878138;rs549684715;rs560119943	0.218791	0.201849	0.205888	0.268314
947	cg21540347	8.20E-04	X		0.41879	0.434536	0.437006	0.420871
948	cg02314782	8.19E-04	17	rs542921236;rs143833920	0.776416	0.775739	0.781218	0.809103
949	cg24143611	8.19E-04	19	rs536507041;rs550111809;rs376376309	0.814073	0.826443	0.834694	0.875042
950	cg19725357	8.19E-04	6	rs557155031;rs150076392;rs112519023;rs111997539	0.84364	0.859972	0.862966	0.813925
951	cg12033591	8.19E-04	7	rs543653738;rs148811262;rs61550669;rs542587232	0.60298	0.6035	0.62219	0.655654
952	cg08863407	8.19E-04	11	rs185300115;rs549566427;rs557290041	0.365567	0.35035	0.355715	0.418595
953	cg03372353	8.19E-04	16	rs141438962;rs575174845;rs150627405	0.276959	0.287876	0.292145	0.250741
954	cg10043665	8.19E-04	21	rs543700848	0.762293	0.775092	0.777144	0.733225
955	cg06826278	8.19E-04	15	rs147534255;rs565724172	0.282492	0.289928	0.281893	0.255002
956	cg18878150	8.19E-04	19	rs554169037;rs572729044	0.748249	0.747483	0.752737	0.783304
957	cg25382032	8.19E-04	3	rs201980563	0.716888	0.7075	0.707474	0.752068
958	cg17936807	8.19E-04	14	rs573651152;rs74049474	0.781912	0.793002	0.806238	0.755236
959	cg14559650	8.18E-04	1		0.219409	0.199791	0.186877	0.275735
960	cg04238603	8.18E-04	6	rs568935237;rs192313489;rs551826896	0.789452	0.786508	0.804152	0.830825
961	cg18650518	8.18E-04	3	rs112749058;rs553418136	0.767921	0.781422	0.791228	0.743555
962	cg20238368	8.18E-04	19	rs528029857	0.735849	0.733558	0.742664	0.781287
963	cg09774750	8.18E-04	4	rs202139903;rs113138109;rs558548343;rs188355504	0.414702	0.408619	0.401807	0.46846
964	cg18907787	8.17E-04	1		0.649999	0.657272	0.667998	0.638651
965	cg02135682	8.17E-04	16		0.68372	0.677904	0.691805	0.735624
966	cg25460158	8.17E-04	3	rs564479921	0.264076	0.263987	0.259595	0.240019
967	cg17101703	8.17E-04	2	rs559953796	0.470569	0.481427	0.492782	0.45812
968	cg02145701	8.17E-04	16	rs551732241;rs570317313	0.340124	0.322034	0.325135	0.403874
969	cg06811890	8.16E-04	2	rs56082619;rs73933335;rs369763182	0.524194	0.504982	0.517737	0.590883
970	cg26192309	8.16E-04	1	rs149799996;rs146805144;rs79209310;rs183005873;rs564541574	0.892362	0.911205	0.902472	0.875188
971	cg10122916	8.16E-04	17		0.562199	0.55304	0.550488	0.595091
972	cg04566744	8.15E-04	2	rs144833234;rs186676422;rs191783353	0.791952	0.800739	0.818317	0.766219
973	cg01600263	8.15E-04	X		0.260226	0.255527	0.246417	0.218422
974	cg00239772	8.14E-04	19	rs527513685;rs117204768	0.74499	0.739577	0.747762	0.791654
975	cg12068366	8.14E-04	19	rs532908837;rs139857831;rs149833889;rs186951396;rs145507498;rs148862537;rs535446816;rs143421488	0.397494	0.383839	0.386353	0.464037
976	cg13763729	8.14E-04	18	rs558569240;rs568848989;rs537903311	0.066203	0.064673	0.066783	0.049944
977	cg03509842	8.14E-04	13	rs149982039;rs114191079;rs61962584	0.825742	0.840592	0.846289	0.812071
978	cg12345814	8.14E-04	9	rs559947930;rs185610000;rs542028304;rs562333783;rs116214334;rs551334475;rs188921301	0.415869	0.407241	0.416989	0.49633
979	cg07170708	8.13E-04	2		0.36366	0.346541	0.354093	0.444163
980	cg13102681	8.13E-04	20	rs577663250;rs118063517	0.569135	0.575207	0.582677	0.620307
981	cg24525364	8.13E-04	1	rs554867859;rs576623336;rs543700436	0.165187	0.15111	0.1482	0.204282
982	cg15518046	8.13E-04	3	rs182349622;rs113829346	0.704255	0.70206	0.708484	0.74781
983	cg25098418	8.13E-04	1	rs77311470;rs80286828;rs74331600	0.607161	0.588816	0.596826	0.653968
984	cg08267805	8.13E-04	1		0.705623	0.715526	0.718007	0.75368
985	cg21564045	8.13E-04	13	rs74043878;rs150596195;rs140594076;rs563118562	0.700695	0.707073	0.722776	0.66606
986	cg26838847	8.13E-04	11		0.679828	0.671031	0.679404	0.728262
987	cg10700847	8.12E-04	1	rs552695063;rs138383888	0.881042	0.861806	0.87786	0.880204
988	cg18348690	8.12E-04	1	rs572013585;rs4845720	0.66309	0.667999	0.683769	0.707857
989	cg17662177	8.12E-04	X		0.491228	0.479635	0.486629	0.552598
990	cg13936797	8.11E-04	13	rs529843973;rs563391736;rs191392141	0.788433	0.799349	0.791132	0.819418
991	cg02098875	8.11E-04	3	rs180941990	0.608282	0.617898	0.61376	0.58275
992	cg21139713	8.11E-04	1	rs561003279	0.719753	0.723655	0.730768	0.770665
993	cg08681117	8.11E-04	16	rs548446515;rs151085752	0.758558	0.755515	0.764996	0.783935
994	cg11549894	8.11E-04	8	rs548454637	0.772265	0.779115	0.775519	0.803665
995	cg04546097	8.11E-04	3	rs547960368	0.6698	0.656862	0.661149	0.704409
996	cg11010552	8.10E-04	5		0.431715	0.428913	0.428076	0.485153
997	cg13350958	8.10E-04	14	rs115865786;rs191382438	0.7839	0.784347	0.790954	0.818398
998	cg25827755	8.10E-04	19	rs73568507;rs555188328;rs144881961;rs117184220	0.746527	0.762479	0.76613	0.793192
999	cg05661359	8.10E-04	1	rs570694398;rs75211695;rs185065278	0.427845	0.422577	0.432663	0.481578
1000	cg05246190	8.10E-04	22		0.212555	0.206784	0.204829	0.185686
1001	cg23577562	8.10E-04	4	rs185859202;rs529458425;rs549288072;rs560020342;rs147528521	0.930448	0.932093	0.94037	0.945736
1002	cg16402746	8.10E-04	1		0.691592	0.689547	0.705827	0.7364
1003	cg08064378	8.09E-04	7	rs7778271	0.764539	0.763848	0.774691	0.813988
1004	cg17920195	8.09E-04	4	rs538417082;rs556608850;rs150342459;rs183058304;rs138036545;rs57453420	0.708666	0.710361	0.725069	0.758282
1005	cg25854649	8.08E-04	X		0.522282	0.50387	0.516342	0.560081
1006	cg25094008	8.08E-04	1	rs532902695	0.610074	0.610908	0.616421	0.67425
1007	cg07245052	8.08E-04	8	rs528403756;rs73704829	0.256133	0.24225	0.241122	0.312289
1008	cg16537765	8.08E-04	3	rs535685605;rs139616162	0.713488	0.715799	0.716746	0.754397
1009	cg18587674	8.08E-04	3	rs567643848;rs114029591	0.435334	0.422503	0.432179	0.521489
1010	cg11093435	8.07E-04	1	rs545950403	0.710521	0.694039	0.712329	0.744126
1011	cg25368116	8.07E-04	11	rs574135687	0.797018	0.78641	0.790117	0.819227
1012	cg12719900	8.07E-04	2	rs556423542;rs569027542;rs537674774	0.755512	0.753938	0.75918	0.78075
1013	cg02350510	8.07E-04	22	rs192350337;rs184359058;rs545493374;rs141676467	0.29197	0.292398	0.290616	0.297097
1014	cg06540311	8.07E-04	4	rs553050222;rs573205439	0.402086	0.386994	0.381723	NA
1015	cg18741999	8.07E-04	22	rs560610437	0.597151	0.614741	0.614555	0.585512
1016	cg07809831	8.07E-04	16	rs564737675;rs71382719;rs71382720	0.896542	0.906354	0.917896	0.889961
1017	cg21766188	8.07E-04	17	rs141088314	0.772124	0.76408	0.771697	0.797866
1018	cg24703336	8.07E-04	12	rs558997267;rs572057469;rs574567288	0.754831	0.768204	0.76198	0.735157
1019	cg03994942	8.07E-04	11	rs568252513	0.283657	0.284566	0.268641	0.253502
1020	cg23514673	8.06E-04	16	rs528413606	0.763959	0.760348	0.776554	0.803436
1021	cg06068373	8.06E-04	3	rs199613074;rs57043867	0.621702	0.61451	0.614494	0.675658
1022	cg25502410	8.06E-04	20	rs552343751;rs180944804	0.236026	0.233485	0.249753	0.225899
1023	cg15564347	8.06E-04	1	rs573841217	0.649304	0.651667	0.661032	0.706279
1024	cg20814038	8.06E-04	4	rs139753006;rs28432001;rs12648284;rs115481668	0.364136	0.344218	0.349389	0.451571
1025	cg23408116	8.06E-04	4	rs139213946	0.761088	0.768724	0.773768	0.803553
1026	cg23661465	8.06E-04	12		0.678401	0.680796	0.692851	0.73993
1027	cg07510333	8.06E-04	5	rs577263965;rs17740674	0.841491	0.849951	0.861466	0.836397
1028	cg00771483	8.06E-04	15	rs56235857;rs557179292	0.779516	0.788665	0.786271	0.817504
1029	cg05333149	8.06E-04	22	rs539543331	0.761841	0.75838	0.769111	0.790609
1030	cg00366722	8.05E-04	15	rs548163879;rs566782466;rs549871926	0.135449	0.132631	0.132719	0.119293
1031	cg00356045	8.05E-04	1	rs114366578	0.67597	0.684075	0.687421	0.655183
1032	cg12608445	8.05E-04	21	rs376537885	0.356233	0.33771	0.333692	0.429166
1033	cg23946040	8.05E-04	6	rs564014910;rs115236885	0.826356	0.819084	0.838357	0.797281
1034	cg13184495	8.05E-04	10	rs74581753;rs539709514	0.783797	0.794731	0.794014	0.742778
1035	cg22603405	8.05E-04	2		0.653974	0.655692	0.663976	0.70258
1036	cg01951553	8.04E-04	9	rs565330855;rs527935157	0.672222	0.666111	0.682832	0.728574
1037	cg00786539	8.04E-04	19	rs145802857;rs200503894	0.729636	0.719745	0.734021	0.760926
1038	cg14852276	8.04E-04	3	rs115279251;rs145233254;rs578085285	0.554436	0.53783	0.546086	0.6111
1039	cg00047079	8.04E-04	13	rs570760764;rs539639290	0.673731	0.681758	0.690571	0.714337
1040	cg05623746	8.04E-04	10	rs548192025	0.789832	0.793569	0.804376	0.757436
1041	cg20129073	8.04E-04	6	rs575702510	0.767996	0.783858	0.801899	0.81139
1042	cg03337614	8.04E-04	6	rs553188859;rs16900923;rs317800	0.296913	0.280615	0.271363	0.356422
1043	cg12172720	8.03E-04	5		0.765444	0.770414	0.771413	0.806785
1044	cg04663080	8.03E-04	18	rs576723155;rs544705943;rs148906615	0.340706	0.343613	0.36063	0.336036
1045	cg04639535	8.03E-04	11	rs141468358	0.732355	0.726886	0.738389	0.779772
1046	cg00280609	8.03E-04	1	rs140372677;rs182412775;rs79969344	0.694103	0.696609	0.697037	0.732652
1047	cg20735525	8.02E-04	13	rs527824979;rs549208552;rs568276717	0.801098	0.816127	0.82382	0.781242
1048	cg22727960	8.02E-04	1	rs576184082	0.674213	0.682541	0.6938	0.627121
1049	cg01572023	8.01E-04	6	rs147960670;rs555019799;rs73721826	0.623601	0.629385	0.636642	0.5968
1050	cg11866539	8.01E-04	2	rs561448140;rs531713066	0.326317	0.343155	0.352136	0.318357
1051	cg15903784	8.01E-04	12	rs565624317;rs199814861;rs531225941	0.065682	0.067078	0.064645	0.056815
1052	cg25637226	8.01E-04	13	rs9588244	0.709309	0.711699	0.721176	0.744405
1053	cg06754370	8.00E-04	20	rs111476652;rs11204458;rs534531871;rs112934018	0.562809	0.558202	0.569935	0.619127
1054	cg11130441	8.00E-04	2	rs62133878;rs546332537;rs541249993;rs576464718;rs56323520	0.124558	0.110971	0.100164	0.141319
1055	cg23014216	8.00E-04	15	rs185715537;rs576661826;rs373564529;rs74950526	0.221592	0.215066	0.214939	0.195513
1056	cg14594833	8.00E-04	3	rs563878282;rs151101273;rs543520504;rs12632206	0.667166	0.661893	0.666224	0.724582
1057	cg02101296	7.99E-04	16	rs9929222;rs539943821	0.783238	0.779847	0.789619	0.830175
1058	cg00357074	7.99E-04	12	rs150140162;rs377437303	0.568743	0.556817	0.561261	0.610546
1059	cg15227633	7.99E-04	6		0.312686	0.294735	0.287366	0.387676
1060	cg02954284	7.99E-04	22		0.733748	0.733721	0.745858	0.762075
1061	cg17901582	7.98E-04	17	rs564962909;rs80274953	0.675784	0.673564	0.676892	0.711826
1062	cg10845391	7.98E-04	5	rs547041089;rs559289066;rs532833717	0.725219	0.726636	0.731196	0.765766
1063	cg16754082	7.98E-04	6	rs569741092;rs115229679;rs565615335	0.755772	0.761178	0.75171	0.805407
1064	cg12726354	7.97E-04	15	rs570191905	0.208216	0.196907	0.196386	0.174028
1065	cg02791860	7.97E-04	5	rs76982027	0.779589	0.775839	0.790476	0.816304
1066	cg09974566	7.97E-04	22	rs377211255	0.227195	0.217575	0.213705	0.192087
1067	cg06372718	7.97E-04	22	rs115725421	0.443568	0.430867	0.4394	0.489648
1068	cg24178440	7.97E-04	3	rs182859792	0.782141	0.800776	0.806259	0.751192
1069	cg26683398	7.97E-04	5	rs565662356;rs149149685	0.315279	0.298424	0.283614	0.388926
1070	cg14766461	7.97E-04	15	rs370356137;rs549018143;rs191317085;rs141921370;rs558065292	0.555788	0.545066	0.549458	0.593631
1071	cg11453837	7.97E-04	6	rs377741981;rs200315612;rs113178719;rs144321102;rs150636516	0.664297	0.68216	0.686223	0.639891
1072	cg05715138	7.96E-04	17	rs149225580;rs201670441;rs144962793;rs149051361;rs190360172	0.738463	0.74715	0.755365	0.769955
1073	cg09208602	7.96E-04	19	rs78320638;rs561157251;rs191626872	0.838698	0.848889	0.855519	0.824754
1074	cg18583276	7.96E-04	7	rs191816934;rs570883519	0.775396	0.757503	0.773911	0.809972
1075	cg01099300	7.96E-04	10	rs542302097	0.803268	0.803304	0.802775	0.786687
1076	cg08837215	7.96E-04	17	rs534936905;rs115566409	0.388139	0.375884	0.378592	0.466635
1077	cg14032009	7.96E-04	8	rs565826023;rs533060912	0.164758	0.14631	0.150356	0.21309
1078	cg10687031	7.96E-04	17	rs142757086;rs144424098	0.87985	0.895702	0.889211	0.878544
1079	cg17187735	7.96E-04	20	rs407633;rs544010890	0.166135	0.146783	0.147037	0.214605
1080	cg08116738	7.96E-04	21	rs187198264;rs367931416;rs575205597	0.115005	0.106899	0.106564	0.141321
1081	cg07421295	7.96E-04	7	rs554825646	0.242572	0.225834	0.212784	0.308033
1082	cg16158027	7.95E-04	2	rs547331805	0.399376	0.385712	0.394286	0.482482
1083	cg11290523	7.95E-04	15	rs566924854	0.669246	0.680518	0.692951	0.643118
1084	cg04519550	7.95E-04	16	rs146532395;rs112888268;rs150642594	0.608323	0.609712	0.612315	0.677425
1085	cg17282981	7.95E-04	12	rs531982871;rs550214524;rs561687823;rs528918694;rs572517832;rs541646210;rs147954546	0.618025	0.609848	0.616292	0.669098
1086	cg11755407	7.95E-04	11	rs71458425;rs11231159	0.700286	0.704569	0.714318	0.750462
1087	cg09315696	7.94E-04	7	rs138043458;rs530512041;rs550384195	0.688503	0.673235	0.687877	0.716509
1088	cg05450314	7.94E-04	X		0.519377	0.52211	0.523155	0.57035
1089	cg03479491	7.93E-04	22	rs570147076	0.408526	0.413459	0.403515	0.375747
1090	cg19851514	7.93E-04	1	rs573155369;rs533973744	0.277053	0.25853	0.266338	0.347082
1091	cg25722735	7.93E-04	10		0.110551	0.109245	0.101922	0.136882
1092	cg07976851	7.93E-04	10	rs547479927;rs567292067;rs536196393	0.611417	0.619089	0.633491	NA
1093	cg25192207	7.93E-04	4	rs566425358	0.366703	0.3518	0.344097	0.43117
1094	cg05619202	7.93E-04	18	rs143587804	0.829268	0.841455	0.841205	0.816985
1095	cg19106916	7.93E-04	2	rs552732205;rs114774052	0.838353	0.850925	0.864667	0.828134
1096	cg07771893	7.93E-04	16	rs531229004;rs187165155	0.782125	0.783548	0.789432	0.818634
1097	cg05722266	7.92E-04	2	rs538160861;rs145965706;rs574982341	0.323414	0.317237	0.311037	0.278931
1098	cg06653878	7.92E-04	9		0.797986	0.789299	0.801578	0.834465
1099	cg00434123	7.92E-04	2	rs140423230;rs191920784;rs183270577;rs539381663	0.318216	0.299687	0.293148	0.403439
1100	cg08243549	7.92E-04	14		0.758002	0.758149	0.769181	0.806534
1101	cg16679093	7.92E-04	22	rs58280444	0.690957	0.69799	0.710062	0.74307
1102	cg20925233	7.92E-04	17	rs557951779;rs117842166	0.293864	0.277149	0.266427	0.36738
1103	cg13911707	7.92E-04	1		0.480724	0.462716	0.466808	0.535713
1104	cg03072598	7.92E-04	3	rs540873284	0.735728	0.737292	0.746165	0.78259
1105	cg16691702	7.92E-04	9		0.775218	0.774047	0.785543	0.818291
1106	cg12711760	7.91E-04	11	rs556982819;rs573677474	0.303654	0.304539	0.300632	0.293218
1107	cg00612332	7.91E-04	9	rs142455171;rs149998554	0.079971	0.06996	0.062707	0.095932
1108	cg10319023	7.91E-04	7		0.8214	0.833501	0.849702	0.799164
1109	cg01655781	7.91E-04	12	rs539125645	0.112648	0.115326	0.111912	0.093689
1110	cg14585331	7.90E-04	1		0.480177	0.465338	0.466176	0.544253
1111	cg17339776	7.90E-04	4	rs139468778	0.706815	0.690266	0.703948	0.747625
1112	cg26400300	7.90E-04	15	rs561278057	0.087436	0.093083	0.088203	0.068407
1113	cg19265232	7.90E-04	7		0.820154	0.805952	0.816757	NA
1114	cg04200796	7.90E-04	8	rs143663800;rs535830253	0.84324	0.857053	0.852203	0.81903
1115	cg17530754	7.90E-04	21		0.175754	0.172271	0.173577	0.231577
1116	cg01768840	7.90E-04	16	rs57865118;rs535582594;rs4782425;rs567905600	0.143961	0.150897	0.150482	0.123888
1117	cg15156636	7.89E-04	7	rs113498842;rs6955813;rs531677922	0.664256	0.67055	0.663642	0.717722
1118	cg11737081	7.89E-04	3	rs141630064;rs563758925	0.64671	0.648474	0.655292	0.689973
1119	cg25317611	7.89E-04	10	rs559148714;rs572612340;rs541714777	0.731805	0.72459	0.740577	0.754545
1120	cg11704879	7.89E-04	16	rs12597133;rs34954218;rs542058008	0.415596	0.429278	0.445612	0.407392
1121	cg01659279	7.89E-04	8	rs147547557	0.787888	0.775464	0.788883	0.815002
1122	cg13884889	7.89E-04	1	rs181670087;rs547715178;rs556720705	0.35575	0.356928	0.354152	0.353144
1123	cg10221365	7.89E-04	16	rs552589214;rs7198371;rs112985981;rs112556310	0.822705	0.814267	0.83017	0.846968
1124	cg22893494	7.89E-04	3		0.753254	0.756062	0.774311	0.811827
1125	cg05163387	7.88E-04	2	rs539607064;rs189129059;rs75075350;rs540298565	0.781148	0.800169	0.812536	0.77338
1126	cg12125606	7.88E-04	4	rs548628470	0.857749	0.870822	0.872356	0.849882
1127	cg07940380	7.88E-04	X		0.389376	0.385613	0.385847	0.383919
1128	cg08343644	7.87E-04	16	rs185860977;rs536759684;rs558272881;rs570210441	0.89391	0.876834	0.886803	0.920312
1129	cg23444868	7.87E-04	17		0.789365	0.783653	0.80144	0.826885
1130	cg10072261	7.87E-04	4	rs547793833;rs567713072	0.57319	0.572426	0.574437	0.643624
1131	cg12033528	7.87E-04	6	rs111337425;rs567880396;rs527506536	0.596868	0.583895	0.590157	0.651487
1132	cg07651182	7.86E-04	7	rs559659877;rs533572496;rs59122532	0.809288	0.816651	0.822933	0.847448
1133	cg13721800	7.85E-04	19	rs199919395;rs565683928;rs534380558;rs113518018	0.736364	0.738007	0.749216	0.770798
1134	cg05555337	7.85E-04	17	rs112039992	0.79613	0.787526	0.790477	0.832579
1135	cg16357268	7.85E-04	17		0.590277	0.599096	0.596435	0.643749
1136	cg06453104	7.85E-04	22	rs539614346	0.566603	0.552639	0.569441	0.636366
1137	cg16650112	7.85E-04	16	rs150753273;rs139170494	0.775786	0.79316	0.793766	0.735244
1138	cg05483048	7.85E-04	20	rs79307798	0.505471	0.499384	0.510432	0.576728
1139	cg16266698	7.85E-04	3	rs537604377;rs557319446;rs573670073;rs535997956;rs76462969;rs572848092	0.806024	0.804842	0.812119	0.839517
1140	cg22900075	7.85E-04	17	rs75249618;rs151292340	0.600824	0.604689	0.615274	0.661038
1141	cg18111248	7.84E-04	2	rs374471317	0.336004	0.32533	0.311117	0.411551
1142	cg03530756	7.84E-04	16	rs537337081	0.22912	0.232662	0.226677	0.193963
1143	cg01699998	7.84E-04	2	rs140700175;rs183968724	0.353544	0.335293	0.338662	0.435792
1144	cg02223577	7.84E-04	15	rs113560991;rs115485477;rs140145842	0.715969	0.720959	0.720973	0.76814
1145	cg26532621	7.84E-04	5		0.204511	0.207144	0.198939	0.196726
1146	cg04491800	7.84E-04	4	rs2001243	0.545575	0.552035	0.544537	0.609275
1147	cg02785578	7.84E-04	3		0.702922	0.692808	0.710629	0.746855
1148	cg06340843	7.84E-04	16	rs12927982	0.622904	0.617288	0.618953	0.692055
1149	cg16289642	7.84E-04	7	rs138423279;rs192824469;rs377721159	0.514306	0.504116	0.515123	0.571905
1150	cg16723994	7.83E-04	17	rs575426458;rs562101512;rs554891706;rs572811932	0.636584	0.639028	0.647717	0.689506
1151	cg08927067	7.82E-04	19	rs532610658;rs146222673	0.524844	0.541295	0.538984	0.524778
1152	cg21038502	7.82E-04	19	rs1640271;rs140736416	0.855526	0.863034	0.873946	0.893059
1153	cg00044095	7.82E-04	17	rs62056779;rs539853408	0.349008	0.359039	0.367183	0.334145
1154	cg13582782	7.82E-04	10	rs527459548	0.178578	0.187832	0.178555	0.1515
1155	cg26063904	7.82E-04	1	rs116482803;rs539099409	0.296767	0.306731	0.296107	0.375223
1156	cg26157446	7.82E-04	1	rs527951027;rs552468412;rs571158840	0.686542	0.677883	0.693978	0.730532
1157	cg25653377	7.82E-04	1	rs537801366	0.678714	0.677136	0.689906	0.730246
1158	cg17423763	7.82E-04	1	rs151230291;rs142529437;rs141304230;rs146814975;rs201878467;rs77673307;rs146297812	0.528222	0.517934	0.520864	0.577391
1159	cg06231121	7.82E-04	8	rs554746112;rs1465709;rs145879866;rs557074004;rs577194945	0.422027	0.409735	0.404844	0.489092
1160	cg12575096	7.81E-04	12	rs142819536;rs552625581;rs146082069;rs200428782	0.544491	0.542754	0.542425	0.605288
1161	cg00555268	7.81E-04	20	rs564707390;rs535700112	0.777898	0.771976	0.780026	0.80624
1162	cg11567041	7.81E-04	10	rs147907642	0.159879	0.15018	0.160641	0.130154
1163	cg24092050	7.81E-04	4	rs140156216;rs188050877	0.711865	0.714167	0.718302	0.740081
1164	cg17777759	7.81E-04	7	rs531933177;rs550064662	0.284704	0.270524	0.27763	0.365695
1165	cg16463156	7.81E-04	17	rs543138116;rs111660038	0.728578	0.735866	0.734381	0.769937
1166	cg03508727	7.81E-04	1	rs149679137;rs545498635;rs10927220	0.370382	0.351486	0.355179	0.435475
1167	cg16484912	7.80E-04	17	rs546935583;rs73998903	0.61665	0.630804	0.647635	0.612824
1168	cg16526526	7.80E-04	2	rs549906528;rs114945879	0.376752	0.357396	0.34388	0.471153
1169	cg20742182	7.80E-04	15	rs530391326	0.209193	0.212316	0.204727	0.184757
1170	cg26779905	7.80E-04	12	rs555066252	0.236406	0.217518	0.214295	0.310381
1171	cg12605353	7.79E-04	8	rs193059795	0.366834	0.349088	0.338829	0.437076
1172	cg17658213	7.79E-04	17	rs558164290;rs199990888	0.456328	0.443336	0.44372	0.428881
1173	cg00767953	7.79E-04	12	rs77934407;rs543038591;rs146276819;rs529231002	0.788919	0.796111	0.79903	0.828007
1174	cg11494235	7.79E-04	1	rs138809835;rs12077783	0.147178	0.136796	0.138739	0.19266
1175	cg04460364	7.79E-04	17	rs530560326	0.356823	0.337429	0.331179	0.434368
1176	cg13250850	7.79E-04	1	rs530984439	0.376214	0.377505	0.389502	0.474376
1177	cg24427200	7.79E-04	16	rs570846091;rs544980450;rs34697926;rs150685399;rs549113148	0.743148	0.726216	0.743096	0.765046
1178	cg24247482	7.79E-04	17	rs531130962;rs552382085;rs79728446	0.546362	0.559301	0.576231	0.512996
1179	cg16720405	7.78E-04	3	rs535892912	0.705415	0.691491	0.703811	0.750431
1180	cg07485155	7.78E-04	18		0.154013	0.158342	0.152392	0.125408
1181	cg09538401	7.78E-04	11		0.786501	0.778959	0.776342	0.801033
1182	cg02861615	7.78E-04	1		0.202372	0.199397	0.203833	0.176812
1183	cg12065750	7.78E-04	2	rs551930243	0.144129	0.141376	0.135431	0.215296
1184	cg11392231	7.78E-04	4	rs189092854;rs116839066;rs544809789;rs181544088	0.376967	0.387946	0.38798	0.360212
1185	cg26265441	7.77E-04	15	rs569241836	0.19617	0.187639	0.17886	0.290953
1186	cg12033074	7.77E-04	17	rs574660701;rs187624287	0.446316	0.437948	0.450331	0.51409
1187	cg15563854	7.77E-04	9	rs10118404;rs562962718	0.29829	0.297593	0.302486	0.291463
1188	cg08199262	7.76E-04	22		0.655671	0.651173	0.660024	0.695113
1189	cg15933979	7.76E-04	1	rs570889679;rs148626620;rs114307047;rs72297726	0.542891	0.533237	0.5413	0.626604
1190	cg16122716	7.76E-04	1		0.690138	0.690023	0.702141	0.732529
1191	cg00610998	7.76E-04	14	rs532792907;rs116704258	0.760656	0.766146	0.770426	0.801957
1192	cg21022299	7.76E-04	14	rs139780666;rs535546580;rs554762857;rs572908694	0.176092	0.161401	0.163965	0.230051
1193	cg10218733	7.76E-04	16	rs188259437;rs147505505;rs145280952	0.731565	0.739983	0.751051	0.78253
1194	cg09445550	7.76E-04	20	rs576757700	0.316835	0.309779	0.318606	0.304888
1195	cg02267067	7.75E-04	9		0.856476	0.873154	0.868466	0.852774
1196	cg16457258	7.75E-04	19	rs576954313	0.788446	0.795034	0.804358	0.831723
1197	cg11577199	7.75E-04	19		0.632234	0.640371	0.646523	0.617176
1198	cg16376218	7.75E-04	17	rs536956957;rs554636553	0.72328	0.716807	0.724401	0.75076
1199	cg14633721	7.74E-04	17	rs533227625;rs551479649	0.610129	0.600148	0.61761	0.649146
1200	cg14007128	7.74E-04	17	rs114592509;rs192338320;rs184881763;rs144220157;rs569525949;rs560323	0.610727	0.60608	0.603228	0.664881
1201	cg12091223	7.74E-04	1		0.476779	0.462835	0.467377	0.519995
1202	cg10125779	7.74E-04	5	rs17626344;rs80328019;rs544245034	0.616204	0.624209	0.629438	0.596253
1203	cg20369048	7.74E-04	15	rs142387857;rs182847728	0.648499	0.644078	0.654618	0.691929
1204	cg09504320	7.74E-04	1	rs192729300	0.294841	0.284849	0.279294	0.268873
1205	cg05915116	7.74E-04	7	rs532380737	0.780384	0.788819	0.79483	0.816211
1206	cg26344619	7.73E-04	14		0.506576	0.504593	0.501483	0.559829
1207	cg10374519	7.73E-04	21	rs571674279;rs527725358;rs547911456;rs567792325;rs536827119;rs371608302	0.041886	0.041835	0.03681	0.029339
1208	cg25364192	7.73E-04	2	rs548957173;rs375167379	0.604154	0.607573	0.60655	0.586252
1209	cg17072045	7.72E-04	2	rs201378750	0.793882	0.81355	0.821846	0.774757
1210	cg15083845	7.72E-04	5	rs540871598;rs183043580	0.787738	0.785546	0.794737	0.823134
1211	cg09140487	7.72E-04	6	rs113006564	0.67684	0.660482	0.669387	0.743281
1212	cg16244977	7.72E-04	15	rs141213326;rs554893575;rs573419211	0.676602	0.688874	0.701213	0.6622
1213	cg14066037	7.72E-04	2	rs149762549;rs10168912;rs145720177;rs182734360	0.584962	0.570642	0.572964	0.628806
1214	cg16549809	7.72E-04	5		0.607184	0.605205	0.610719	0.650882
1215	cg13788197	7.72E-04	11	rs545976189;rs558269959	0.641316	0.644195	0.654705	0.684338
1216	cg10040370	7.72E-04	2	rs560403390;rs529049449	0.633367	0.639185	0.64269	0.676937
1217	cg19753067	7.71E-04	X		0.522241	0.508241	0.515563	0.579286
1218	cg18709562	7.71E-04	20	rs549669294;rs193244357	0.626298	0.623117	0.617659	0.666937
1219	cg11187856	7.71E-04	4	rs549624803;rs549790581	0.842202	0.84948	0.861077	0.831745
1220	cg02033175	7.71E-04	12	rs184607866;rs574296883	0.818297	0.809849	0.815735	0.835033
1221	cg17137218	7.71E-04	1	rs564834010;rs575446627	0.698329	0.698344	0.709119	0.679556
1222	cg10813532	7.71E-04	7	rs184466020;rs532269813	0.20042	0.190739	0.181414	0.247782
1223	cg12607967	7.71E-04	1	rs570322947	0.775894	0.771772	0.777165	0.796959
1224	cg05951291	7.71E-04	3	rs80172327;rs138129086;rs187529492	0.798444	0.815813	0.833765	0.796295
1225	cg06635351	7.71E-04	1	rs377349610;rs534929949;rs183157893	0.229668	0.210531	0.198434	0.308188
1226	cg06993955	7.70E-04	15	rs2447189;rs558049052;rs144218649;rs35537285;rs139563398;rs573818972	0.633688	0.623434	0.634533	0.699723
1227	cg17864609	7.70E-04	20	rs535751462;rs113226127	0.221368	0.204295	0.212583	0.271188
1228	cg09969636	7.70E-04	9	rs532119752	0.674192	0.679059	0.684936	0.660952
1229	cg17705647	7.70E-04	14	rs182405664;rs116102002;rs554813020	0.610982	0.599961	0.610725	0.654469
1230	cg00832148	7.70E-04	11		0.835139	0.845916	0.85029	0.828844
1231	cg23766254	7.70E-04	17		0.405656	0.403636	0.402895	0.378079
1232	cg24684415	7.69E-04	1	rs771204;rs587763832;rs587638557	0.275997	0.261143	0.256771	0.339146
1233	cg01873983	7.69E-04	1	rs550951295;rs113260837;rs11204849;rs148850330	0.498677	0.485213	0.502626	0.582704
1234	cg07759162	7.69E-04	15		0.355265	0.345239	0.33558	0.428173
1235	cg08419648	7.69E-04	10		0.543463	0.546384	0.563091	0.536911
1236	cg24940974	7.68E-04	10	rs114848257	0.781831	0.798252	0.813071	0.780992
1237	cg04584842	7.68E-04	1	rs199587616;rs201061951;rs143308304	0.8106	0.803297	0.809631	0.839443
1238	cg18363129	7.68E-04	9	rs558079930;rs115112205	0.49795	0.515065	0.522277	0.475501
1239	cg20318748	7.68E-04	20	rs188012081;rs35000100	0.369151	0.370931	0.382134	0.357923
1240	cg09561830	7.68E-04	13	rs551418871;rs188027760	0.279863	0.27073	0.268943	0.373538
1241	cg16611352	7.68E-04	17	rs201504847;rs139938099	0.235214	0.218139	0.22787	0.297977
1242	cg03540589	7.67E-04	3	rs113347213	0.706715	0.705158	0.721761	0.745849
1243	cg03743858	7.67E-04	9		0.247676	0.236863	0.22448	0.31648
1244	cg14646983	7.67E-04	9		0.551398	0.556532	0.564723	0.540262
1245	cg25952192	7.66E-04	18		0.551873	0.570965	0.585198	0.527918
1246	cg18063989	7.66E-04	8	rs546911176	0.650081	0.641157	0.659116	NA
1247	cg17216583	7.66E-04	1	rs541143935;rs150249425	0.340651	0.352118	0.347349	0.331769
1248	cg07131445	7.66E-04	1	rs554180625;rs566294236;rs146603122	0.046818	0.053488	0.055027	0.053553
1249	cg11976411	7.66E-04	15	rs576115700;rs545275805;rs565225108;rs527468853	0.052262	0.037544	0.035736	0.056358
1250	cg06041607	7.66E-04	11	rs371384308;rs142709297;rs547692426	0.270689	0.251793	0.25171	0.32308
1251	cg19220566	7.65E-04	6	rs185333600;rs188242832	0.755768	0.770238	0.785286	0.80859
1252	cg08390352	7.65E-04	7	rs549783618;rs570002983;rs538901788	0.536109	0.533011	0.531846	0.59278
1253	cg01531701	7.65E-04	12		0.72593	0.720137	0.731929	0.770336
1254	cg19545116	7.64E-04	5	rs189572555;rs556511240	0.084241	0.07982	0.074821	0.065517
1255	cg14493742	7.64E-04	6	rs544469531;rs2395170;rs143157827	0.645197	0.657759	0.661852	0.694959
1256	cg06854842	7.64E-04	2		0.583387	0.594542	0.597039	0.57618
1257	cg14192130	7.64E-04	6	rs545800540;rs564273035	0.6447	0.657471	0.675763	0.615793
1258	cg00561634	7.64E-04	16		0.637042	0.634288	0.637984	0.688934
1259	cg09034929	7.64E-04	X		0.321767	0.333404	0.322889	0.279972
1260	cg05668902	7.64E-04	8	rs556469505;rs148650873;rs535532076;rs553769599;rs79213223	0.808236	0.827229	0.833779	0.794091
1261	cg04100124	7.64E-04	10	rs535235678;rs554662387	0.297049	0.280378	0.277026	0.372698
1262	cg23218897	7.63E-04	17	rs545172830;rs558903272;rs143366381	0.316127	0.329251	0.329987	0.30182
1263	cg12932347	7.63E-04	17		0.534756	0.543313	0.547067	0.606731
1264	cg03555579	7.63E-04	9		0.771991	0.776997	0.786024	0.818307
1265	cg02652185	7.63E-04	2	rs546940026;rs143431942	0.613357	0.632889	0.642924	0.572172
1266	cg03570904	7.62E-04	1	rs556502642;rs57707025;rs545387493;rs565614709;rs4350245;rs189712359	0.784543	0.800393	0.79641	0.737784
1267	cg01766873	7.62E-04	10	rs145357371	0.142066	0.137468	0.131518	0.163487
1268	cg03554191	7.62E-04	6	rs186370986;rs541493213;rs563281609;rs144117657	0.740873	0.745374	0.747168	0.784328
1269	cg12352284	7.62E-04	8	rs564905222	0.724305	0.7352	0.728274	0.689251
1270	cg26399254	7.62E-04	4	rs538395355;rs140062384	0.7089	0.712834	0.721096	0.739574
1271	cg10198439	7.62E-04	17	rs895157;rs568033840;rs536664663	0.732885	0.718713	0.731719	0.762649
1272	cg23790387	7.62E-04	2	rs541012433;rs190873065;rs529715556	0.732875	0.730099	0.734562	0.777495
1273	cg04536319	7.62E-04	10	rs61837321;rs575424204;rs185018120;rs555095485;rs574412366	0.916779	0.920108	0.917833	NA
1274	cg24402128	7.61E-04	1	rs533563067;rs145740947	0.762877	0.763147	0.769361	0.792986
1275	cg20647467	7.61E-04	7		0.2802	0.274884	0.267455	0.259836
1276	cg09478995	7.61E-04	11	rs540074820	0.830144	0.82934	0.844272	0.866644
1277	cg12391922	7.61E-04	15	rs566159673;rs75873038	0.334119	0.317903	0.319298	0.390199
1278	cg13314908	7.61E-04	2	rs561858679;rs527636854;rs547517685;rs564393846	0.838788	0.848022	0.858599	0.826327
1279	cg09363564	7.61E-04	1	rs576825400;rs2275300;rs552667787	0.161134	0.166811	0.154602	0.135118
1280	cg00176675	7.61E-04	8	rs558686978;rs3928672;rs541378881;rs553504896	0.580249	0.572959	0.589107	0.663896
1281	cg04532707	7.61E-04	8	rs577943303;rs545281199	0.770822	0.78174	0.767311	0.801784
1282	cg11065271	7.60E-04	6	rs572998708;rs144202689;rs558620189;rs553182192	0.306935	0.326904	0.326717	0.32224
1283	cg15161981	7.60E-04	9	rs202090966	0.691325	0.672522	0.68704	0.740404
1284	cg05307795	7.60E-04	X		0.510206	0.512132	0.515349	0.568873
1285	cg12332902	7.60E-04	2	rs543198174;rs201824270	0.368685	0.376967	0.388828	0.359643
1286	cg12672071	7.60E-04	8	rs181698741;rs574945830;rs540447705	0.830646	0.831466	0.848064	0.864209
1287	cg09160881	7.60E-04	21	rs8132729	0.301994	0.303327	0.318452	0.2805
1288	cg07105478	7.60E-04	17	rs557937287;rs576599465;rs139549380;rs556035940	0.535739	0.536289	0.538839	0.596965
1289	cg06859749	7.60E-04	11	rs587674554;rs146727344;rs373153950;rs587694157	0.262567	0.242782	0.238366	0.334361
1290	cg06399865	7.59E-04	5	rs575037497;rs185845719	0.820759	0.831017	0.842362	0.807225
1291	cg11043571	7.59E-04	4	rs12508818	0.760401	0.754852	0.76351	0.795676
1292	cg01859228	7.59E-04	15	rs529897314;rs566819096	0.505995	0.48736	0.502864	0.555237
1293	cg19937496	7.59E-04	7	rs183875556	0.222775	0.212956	0.199789	0.284544
1294	cg14283820	7.59E-04	10	rs182021801	0.337511	0.32827	0.323949	0.403215
1295	cg00685314	7.58E-04	12		0.704425	0.685834	0.699978	0.751717
1296	cg09652405	7.58E-04	8	rs533032254;rs551611767	0.382229	0.362643	0.369845	0.432578
1297	cg14381206	7.58E-04	9	rs138962020;rs142232584;rs571839760;rs534112811	0.686881	0.688524	0.699089	0.74657
1298	cg06674873	7.58E-04	7	rs534008553;rs141113289;rs142501344;rs192970041	0.360101	0.362599	0.363983	0.361716
1299	cg04885666	7.58E-04	1	rs61760612;rs189935599;rs144425063;rs368772686;rs183703029	0.709655	0.715083	0.726905	0.75904
1300	cg06652686	7.58E-04	2	rs562103180;rs185663826;rs188988082	0.184442	0.167618	0.154167	0.244747
1301	cg17929832	7.58E-04	15	rs7171721	0.81997	0.814705	0.828036	0.856201
1302	cg11121602	7.58E-04	22	rs60675234	0.645834	0.648641	0.649644	0.697736
1303	cg16613001	7.57E-04	9	rs142048816;rs375350596	0.740469	0.751425	0.765509	0.793673
1304	cg18569632	7.57E-04	1	rs540538890	0.404224	0.394203	0.397383	0.466452
1305	cg23615648	7.57E-04	8	rs538194820;rs1552237	0.179829	0.186708	0.196408	0.17803
1306	cg11793779	7.57E-04	1	rs544858402;rs563026454;rs367588305	0.693889	0.686235	0.70297	0.734956
1307	cg18941432	7.57E-04	5		0.415277	0.416395	0.419331	0.422973
1308	cg15902920	7.57E-04	17	rs573921415;rs542943465;rs73986927;rs2671641	0.75971	0.776141	0.776828	0.745756
1309	cg15764326	7.57E-04	3	rs80143706;rs565608494	0.686975	0.683165	0.68912	0.707819
1310	cg26400113	7.57E-04	6	rs116709757;rs6927170;rs556756537	0.74679	0.762295	0.762769	0.697716
1311	cg01063003	7.57E-04	9	rs35146820;rs35625660;rs555676310;rs565497113	0.62515	0.627448	0.634638	0.68004
1312	cg00123546	7.56E-04	8	rs143465059	0.217226	0.214568	0.223824	0.2088
1313	cg21455927	7.56E-04	3	rs146006190;rs552756028;rs572915163	0.693909	0.705575	0.723769	0.643773
1314	cg10738873	7.56E-04	7	rs574170716;rs532127289	0.535784	0.525242	0.53281	0.613866
1315	cg13099863	7.56E-04	2	rs142401858;rs116200155	0.753414	0.743288	0.759312	0.794165
1316	cg12256456	7.56E-04	1	rs562910554;rs531746000	0.423667	0.430365	0.43721	0.414041
1317	cg24475990	7.56E-04	7	rs148855802;rs3750038;rs114155696;rs192243600	0.151396	0.131405	0.131446	0.191233
1318	cg12327128	7.56E-04	14	rs575427283;rs555802927	0.783207	0.799127	0.806785	0.827864
1319	cg05925839	7.55E-04	10		0.837209	0.841896	0.84431	0.830024
1320	cg13278895	7.55E-04	13	rs574929265;rs544019987	0.719924	0.735054	0.739134	0.699619
1321	cg08708167	7.55E-04	17	rs576553524	0.049958	0.05775	0.055923	0.088644
1322	cg23833878	7.54E-04	22	rs367987857;rs58112670;rs9615066;rs186512707	0.252676	0.242271	0.240298	0.316015
1323	cg24597159	7.54E-04	19	rs142492453;rs566448813;rs532126525;rs183358025	0.30702	0.31196	0.297649	0.279614
1324	cg21901829	7.53E-04	6	rs538588933	0.821481	0.835439	0.830962	0.816776
1325	cg14813647	7.53E-04	2	rs183925105;rs564331202	0.816772	0.820367	0.822864	0.792945
1326	cg06453184	7.53E-04	9	rs567843012;rs538578443;rs556328124;rs117400183;rs12685583;rs553423564	0.522474	0.531597	0.530631	0.510256
1327	cg22445742	7.53E-04	2	rs574542627	0.752509	0.758595	0.77543	0.79195
1328	cg04137003	7.53E-04	8	rs557925803;rs74548148;rs372488450	0.112024	0.115825	0.110826	0.089757
1329	cg18194153	7.53E-04	5	rs542560449	0.61593	0.604522	0.610143	0.668885
1330	cg25194841	7.53E-04	9	rs142237987;rs556286142	0.59509	0.588346	0.595478	0.639156
1331	cg21334677	7.53E-04	17	rs557281719;rs149762514	0.751081	0.743036	0.761378	0.793158
1332	cg05049620	7.53E-04	2	rs553283759;rs139869009;rs545216728;rs186789242	0.389497	0.392502	0.404587	0.388364
1333	cg11420269	7.53E-04	16	rs199686826;rs74539146;rs565871794	0.686306	0.684541	0.694852	0.729512
1334	cg03224685	7.52E-04	11	rs547975695;rs116612259;rs527275337	0.744094	0.759383	0.769517	0.797523
1335	cg07939111	7.52E-04	20	rs139289684	0.816595	0.833854	0.833183	0.787012
1336	cg09235539	7.52E-04	1	rs538875366	0.114603	0.107012	0.116501	0.146548
1337	cg02167358	7.52E-04	X		0.478199	0.469248	0.46634	0.520867
1338	cg12859826	7.52E-04	16	rs180871587;rs143044639;rs116616336	0.796121	0.79932	0.808562	0.765753
1339	cg26480890	7.52E-04	1	rs117244462;rs146838073	0.345756	0.329019	0.318078	0.425404
1340	cg19598498	7.51E-04	2	rs151245816;rs75840004	0.518986	0.518021	0.524984	0.597286
1341	cg21399540	7.51E-04	15		0.035	0.036379	0.032013	NA
1342	cg03899708	7.51E-04	14	rs533255362;rs547829142;rs527603210;rs550144798;rs569966337	0.751189	0.765612	0.766946	0.789757
1343	cg04049338	7.51E-04	16	rs550152923	0.744935	0.762036	0.772184	0.783363
1344	cg01279902	7.51E-04	14	rs185081644;rs575666558;rs535096890	0.82565	0.809528	0.818968	0.846021
1345	cg17227300	7.51E-04	11	rs555087092	0.480944	0.49222	0.505931	0.449977
1346	cg00316080	7.51E-04	3	rs185151371;rs531483115;rs542139896	0.700669	0.700678	0.710214	0.749086
1347	cg17531698	7.50E-04	8	rs576440886;rs968557;rs565099529	0.753382	0.762173	0.765209	0.79364
1348	cg10767966	7.50E-04	7	rs201435957	0.726578	0.717372	0.733069	0.749372
1349	cg03896813	7.50E-04	17		0.871231	0.873761	0.876979	0.862906
1350	cg10950050	7.50E-04	1	rs543474054	0.213268	0.223149	0.214056	0.190385
1351	cg06264518	7.50E-04	1	rs190658489;rs535976085;rs117491528	0.486152	0.469261	0.480896	0.529314
1352	cg21603313	7.50E-04	10	rs114408678;rs545950990;rs564643153	0.294545	0.305236	0.309204	0.287539
1353	cg15765380	7.49E-04	3	rs150047514	0.335969	0.34786	0.34835	0.337412
1354	cg18564625	7.49E-04	8	rs181537144;rs538021279;rs550430997;rs186515749;rs11986857;rs150295443	0.085274	0.090005	0.093737	0.125033
1355	cg07364023	7.49E-04	2		0.740173	0.736435	0.736073	0.768383
1356	cg08893575	7.49E-04	19	rs538774837;rs553845262;rs572388593	0.7122	0.72738	0.728868	0.748794
1357	cg11358720	7.49E-04	12		0.677062	0.677931	0.678599	0.721685
1358	cg06151718	7.49E-04	2	rs145952699;rs558520196	0.78795	0.786404	0.794468	0.821244
1359	cg12230203	7.49E-04	20		0.500702	0.491987	0.499668	0.608957
1360	cg07527324	7.48E-04	14	rs531984701;rs545305734;rs189846134	0.711952	0.701217	0.702915	0.748285
1361	cg21838477	7.48E-04	12	rs574517499;rs543430238	0.753489	0.753741	0.764748	0.78439
1362	cg13603654	7.48E-04	X		0.61616	0.602595	0.60524	0.647609
1363	cg13627451	7.48E-04	15	rs558868854;rs368800678	0.194505	0.206376	0.202248	0.169571
1364	cg11444135	7.48E-04	17	rs138266618	0.139484	0.136315	0.140109	0.116197
1365	cg16624341	7.48E-04	11	rs376336887;rs187657261;rs575086777;rs189122916	0.693238	0.699179	0.711322	0.735929
1366	cg19974128	7.48E-04	22	rs538404497;rs558463015;rs569379815	0.1483	0.152545	0.147278	0.119416
1367	cg05304729	7.48E-04	1	rs566597470;rs533893467;rs139050052;rs538345205	0.295909	0.304786	0.292327	0.274964
1368	cg05701438	7.47E-04	15	rs577398705;rs544928932	0.721833	0.740059	0.746222	0.708752
1369	cg19640821	7.47E-04	19	rs557287474;rs577580266;rs533621523;rs374477889	0.17683	0.161037	0.155705	0.212098
1370	cg11960458	7.47E-04	5	rs566604817;rs533891245	0.610128	0.615449	0.628154	0.677494
1371	cg05550874	7.47E-04	20	rs550189630;rs548231063;rs368775671	0.087512	0.087546	0.086318	0.070554
1372	cg11651938	7.47E-04	9	rs78727448	0.217905	0.200362	0.203847	0.178419
1373	cg03936449	7.46E-04	16	rs79506487;rs11642438;rs568295145	0.247341	0.24872	0.243212	0.234221
1374	cg08440556	7.46E-04	4	rs141788402;rs113405908	0.178582	0.185613	0.170218	0.157545
1375	cg25172768	7.46E-04	6		0.313697	0.295998	0.298585	0.376038
1376	cg08147938	7.46E-04	3		0.789806	0.795735	0.807835	0.830723
1377	cg11661326	7.46E-04	16	rs536122552	0.772431	0.767992	0.779256	0.811898
1378	cg21225029	7.45E-04	1	rs551221918;rs142467031;rs28931276;rs546963330;rs568398742	0.574419	0.558022	0.571947	0.634415
1379	cg07744216	7.45E-04	19	rs555570340;rs4134883	0.722369	0.711683	0.716219	0.760704
1380	cg07775007	7.45E-04	4	rs145839331;rs185408372	0.689144	0.704981	0.717802	0.666488
1381	cg05751661	7.45E-04	20		0.387822	0.373193	0.386323	0.434776
1382	cg17540831	7.45E-04	19	rs10419003	0.759707	0.762839	0.777809	0.801638
1383	cg08533095	7.45E-04	11	rs574886331	0.773751	0.775052	0.77005	0.801869
1384	cg20623868	7.44E-04	19	rs573936829	0.23947	0.239937	0.246187	0.211752
1385	cg08223428	7.44E-04	2	rs554154506;rs565970211	0.752389	0.752059	0.757618	0.79014
1386	cg13939344	7.44E-04	2	rs144357636;rs560996673	0.26364	0.251121	0.234592	0.331502
1387	cg16117386	7.44E-04	6	rs188790578	0.649844	0.649312	0.651437	0.693267
1388	cg26637046	7.43E-04	21	rs557854460;rs552059769;rs564365385	0.730036	0.728222	0.742932	0.767015
1389	cg25585372	7.43E-04	12	rs149784339;rs145066480;rs149120239	0.777638	0.793155	0.780596	0.807811
1390	cg12685253	7.43E-04	7		0.646432	0.642557	0.655779	0.696091
1391	cg00838561	7.43E-04	22	rs545111747;rs563411590	0.333289	0.316852	0.308859	0.39481
1392	cg15915658	7.43E-04	11	rs552161665	0.460452	0.444451	0.434965	0.515079
1393	cg11546251	7.43E-04	19	rs78261400;rs559346912;rs528105677;rs113320922	0.505871	0.497179	0.506116	0.584418
1394	cg04401067	7.42E-04	1		0.698328	0.698906	0.704674	0.74457
1395	cg20034209	7.42E-04	17		0.136412	0.143229	0.134742	0.109094
1396	cg00094585	7.42E-04	1	rs187223713;rs576486268;rs190470294	0.744408	0.737183	0.752309	0.777226
1397	cg26667357	7.42E-04	16	rs539613424;rs574127986;rs532935777;rs535843685;rs555476281	0.720402	0.72573	0.738467	0.757749
1398	cg06600694	7.42E-04	2	rs148456563;rs541589555	0.108207	0.106644	0.116612	0.103065
1399	cg00544125	7.42E-04	5	rs143873450;rs558436859	0.561865	0.553223	0.563365	0.613389
1400	cg01206410	7.42E-04	1	rs140719956	0.768694	0.776482	0.779947	0.80968
1401	cg03281352	7.42E-04	10	rs570838602	0.781622	0.773003	0.790273	0.813284
1402	cg04897713	7.42E-04	8	rs4841661;rs566983859	0.517711	0.533955	0.538123	0.509657
1403	cg23665994	7.41E-04	12	rs376780974;rs536338866;rs112054645	0.613242	0.619356	0.622953	0.596323
1404	cg04990446	7.41E-04	1	rs189856407;rs542135362;rs562016529	0.817043	0.811542	0.808988	0.845841
1405	cg11664375	7.41E-04	1	rs189003048;rs542758100;rs562631267;rs139726567;rs531625670	0.120364	0.101916	0.100562	0.142176
1406	cg05365255	7.41E-04	7	rs551874503	0.587323	0.598842	0.614411	0.575057
1407	cg23370196	7.40E-04	2	rs183240012	0.851926	0.863116	0.861609	0.847497
1408	cg03434609	7.40E-04	21	rs540492087;rs557187734;rs576910582;rs115651503;rs147132254;rs186594873	0.500333	0.494899	0.504897	0.566648
1409	cg04264230	7.40E-04	1	rs545596760;rs58631050;rs573034075	0.713647	0.726004	0.730869	0.762773
1410	cg24839375	7.40E-04	8	rs540567899;rs115544325;rs577543920	0.388095	0.404647	0.410874	0.391025
1411	cg26856501	7.40E-04	20	rs567529674	0.753756	0.751528	0.767536	0.794886
1412	cg15441416	7.40E-04	19		0.868892	0.8574	0.868897	0.910508
1413	cg12587763	7.40E-04	2		0.752296	0.766926	0.766176	0.797076
1414	cg02229914	7.40E-04	2		0.859238	0.865066	0.872452	0.853414
1415	cg00902815	7.40E-04	13	rs75816278;rs557413312	0.771271	0.784226	0.786525	0.750006
1416	cg22197708	7.39E-04	11	rs576680351	0.856951	0.850277	0.862209	0.844025
1417	cg13573719	7.39E-04	4	rs112896516	0.839485	0.824218	0.840775	0.854078
1418	cg01270273	7.39E-04	17		0.773527	0.783002	0.795254	0.744985
1419	cg07261071	7.39E-04	10	rs76312244;rs555814943	0.497302	0.484982	0.492611	0.545091
1420	cg25538450	7.39E-04	19	rs542047491;rs74329266;rs11670146;rs561912022;rs141496451;rs540760663	0.234589	0.233713	0.236234	0.20474
1421	cg21859290	7.38E-04	11	rs192344198	0.55652	0.546968	0.555829	0.603693
1422	cg10766007	7.38E-04	16	rs576960473;rs151091764	0.224663	0.205863	0.197804	0.287928
1423	cg03925502	7.38E-04	12	rs149755030;rs533217354;rs10848918;rs145705501	0.766272	0.785544	0.798645	0.750639
1424	cg19930352	7.37E-04	1	rs186404126	0.592922	0.591138	0.607639	0.648292
1425	cg19649018	7.37E-04	10	rs552888344	0.694378	0.697865	0.703836	0.674379
1426	cg10797552	7.37E-04	8	rs371309130;rs193154733	0.672733	0.677778	0.680211	0.7266
1427	cg14834893	7.37E-04	12	rs567626308	0.267108	0.255974	0.243786	0.32565
1428	cg24351901	7.37E-04	6	rs147086730;rs561730908;rs527644576	0.399231	0.400221	0.403277	0.386583
1429	cg08466623	7.36E-04	1	rs573566290;rs12032658;rs148900068	0.851701	0.851943	0.85957	0.833574
1430	cg25249473	7.36E-04	19	rs539782723	0.823845	0.823593	0.837989	0.862519
1431	cg09644779	7.36E-04	11	rs551114801;rs571105379;rs73536831	0.711655	0.702212	0.702113	0.766048
1432	cg05252898	7.36E-04	13		0.461519	0.448406	0.458551	0.523266
1433	cg02063827	7.36E-04	6	rs115772132;rs144222784;rs527603337;rs147421701	0.780071	0.782815	0.787023	0.810053
1434	cg02120584	7.36E-04	2	rs558947445;rs575525528;rs544932582;rs370976451	0.286741	0.29763	0.297747	0.268146
1435	cg09923656	7.36E-04	13	rs375087646;rs142606463;rs575259461;rs185527299;rs563849527	0.751426	0.756092	0.762848	0.787081
1436	cg17144326	7.36E-04	3	rs146224231;rs376457369;rs548133669	0.692701	0.693537	0.69433	0.737461
1437	cg14059316	7.36E-04	2	rs11885837	0.658036	0.652442	0.662063	0.706088
1438	cg09626313	7.36E-04	11	rs187843262	0.519424	0.531789	0.54178	0.494325
1439	cg10292832	7.36E-04	1		0.20012	0.202195	0.203322	0.172654
1440	cg08877490	7.36E-04	8		0.803187	0.815386	0.821561	0.776889
1441	cg15362261	7.36E-04	12	rs189728416	0.817573	0.821959	0.822528	0.791926
1442	cg26685255	7.36E-04	12		0.866225	0.872597	0.866316	0.852927
1443	cg03779368	7.35E-04	14		0.826424	0.836956	0.831976	0.797734
1444	cg20215212	7.35E-04	17	rs562011916	0.256567	0.266575	0.25729	0.252151
1445	cg01704608	7.35E-04	1	rs533599913;rs143832146;rs570547903	0.358966	0.341999	0.34882	0.438602
1446	cg11257888	7.35E-04	1	rs566152224;rs539517091	0.510131	0.525168	0.529742	0.503679
1447	cg19974636	7.35E-04	5	rs184343398;rs540578897;rs187129455;rs529134461;rs61408238;rs563808617;rs115193703	0.650311	0.668517	0.677975	0.605216
1448	cg20996363	7.35E-04	2		0.727646	0.723756	0.727106	0.763236
1449	cg23663256	7.35E-04	7	rs188720439;rs571899618	0.701958	0.70285	0.708578	0.739698
1450	cg15345388	7.34E-04	2	rs12470877;rs186846133	0.753683	0.756165	0.761484	0.785603
1451	cg22663389	7.34E-04	17	rs1292068	0.696663	0.689788	0.7072	0.752006
1452	cg14609862	7.34E-04	5	rs548536818;rs568366492	0.407637	0.392565	0.393611	0.484995
1453	cg25415989	7.34E-04	2	rs181489366	0.879523	0.875524	0.881629	0.863546
1454	cg18096202	7.34E-04	18	rs551085789;rs186134188;rs527367754	0.757511	0.754125	0.766053	0.795733
1455	cg13116350	7.33E-04	2	rs375564420	0.104742	0.092381	0.087332	0.120733
1456	cg26016386	7.33E-04	17	rs80136629;rs181612442	0.750408	0.753599	0.771011	0.798724
1457	cg15163040	7.33E-04	3	rs567368020;rs189332815;rs192556889	0.105828	0.102087	0.100492	0.081962
1458	cg23593218	7.33E-04	3	rs575606875	0.649024	0.647089	0.659246	0.702989
1459	cg06123699	7.33E-04	3		0.64332	0.628455	0.624023	0.679816
1460	cg00155198	7.32E-04	18	rs537480308;rs76801190;rs577472174	0.824581	0.82499	0.827371	0.801541
1461	cg04907173	7.32E-04	11	rs556088928;rs556467963;rs190588200;rs673147	0.182944	0.171703	0.15739	NA
1462	cg05233050	7.32E-04	12		0.664701	0.662521	0.677177	0.712807
1463	cg23500396	7.32E-04	11	rs569604357;rs371825884	0.554432	0.542239	0.555733	0.623736
1464	cg26962382	7.32E-04	22	rs576426587;rs76954766;rs139423045;rs568002869;rs535124889	0.743804	0.74646	0.749892	0.777735
1465	cg09522670	7.31E-04	10	rs182669925	0.681703	0.68817	0.694872	0.738174
1466	cg23450972	7.31E-04	17	rs73980811;rs564009706;rs537081621	0.745168	0.733883	0.746014	0.773571
1467	cg07384080	7.31E-04	1	rs6701295	0.48208	0.499032	0.510806	0.487204
1468	cg02637584	7.31E-04	12	rs558667661	0.596198	0.590458	0.594592	0.64086
1469	cg24899315	7.31E-04	3	rs187600181;rs532189444;rs116175172	0.317061	0.310188	0.308617	0.279676
1470	cg15274386	7.31E-04	12	rs549696366	0.248372	0.253774	0.245658	0.236285
1471	cg02203833	7.31E-04	7	rs111485896;rs34473673	0.598666	0.59575	0.61161	0.647989
1472	cg20834927	7.31E-04	18	rs541227217;rs564268002	0.388648	0.389085	0.39689	0.387433
1473	cg06646796	7.30E-04	14	rs568607696	0.481524	0.469048	0.474036	0.540829
1474	cg00506629	7.30E-04	3	rs534239589;rs141161207;rs571082685	0.044105	0.033435	0.038007	0.051894
1475	cg08479615	7.30E-04	17		0.16136	0.141409	0.149514	0.195857
1476	cg16308190	7.30E-04	2		0.673241	0.688598	0.699275	0.652061
1477	cg03066425	7.30E-04	20	rs549889363	0.840427	0.834382	0.849081	0.867147
1478	cg21515032	7.29E-04	19		0.743761	0.733169	0.745294	0.76006
1479	cg19647335	7.29E-04	4	rs570755078;rs78218433	0.522787	0.533033	0.539461	0.522991
1480	cg26945559	7.29E-04	7	rs574595448;rs535610531	0.686038	0.681129	0.698172	0.734041
1481	cg13044268	7.29E-04	11	rs143864262	0.698731	0.687674	0.693834	0.752323
1482	cg19404959	7.29E-04	1	rs116698558	0.740086	0.751221	0.749107	0.774079
1483	cg10540110	7.29E-04	1	rs570536509;rs539165333	0.14966	0.13336	0.12893	0.182422
1484	cg06341370	7.29E-04	2	rs183806575	0.115081	0.117297	0.116695	0.094191
1485	cg00851852	7.28E-04	10		0.715547	0.707088	0.716515	0.736928
1486	cg19647611	7.28E-04	12	rs561201270	0.81687	0.813734	0.825581	0.855077
1487	cg10252897	7.28E-04	17	rs547181177;rs145083855	0.741183	0.738972	0.741371	0.78673
1488	cg01917416	7.28E-04	14	rs368982192	0.22951	0.227271	0.229778	0.196318
1489	cg20857520	7.28E-04	2	rs190946981	0.724326	0.730785	0.737132	0.773441
1490	cg13905053	7.28E-04	9	rs145729152	0.745105	0.74196	0.752061	0.775249
1491	cg21263415	7.28E-04	9		0.043117	0.039791	0.037541	0.03143
1492	cg01863392	7.27E-04	8	rs145956896	0.122073	0.111479	0.116666	0.163832
1493	cg23369179	7.27E-04	4	rs144717773	0.667104	0.673745	0.691116	0.71302
1494	cg18501421	7.27E-04	11	rs534803035	0.318285	0.301308	0.288184	0.374291
1495	cg21409690	7.27E-04	22	rs534121244;rs558764702;rs577031364	0.487285	0.496029	0.506296	0.482067
1496	cg18864164	7.27E-04	10	rs568079873;rs529280653;rs551209095	0.102408	0.105902	0.104527	0.089386
1497	cg03608520	7.27E-04	6	rs371472036	0.647526	0.641147	0.64413	0.681513
1498	cg00321901	7.27E-04	8	rs189109596;rs567941865	0.46326	0.468621	0.467967	0.449429
1499	cg18327204	7.27E-04	2	rs570212095	0.817126	0.834182	0.840541	0.817968
1500	cg03105883	7.27E-04	4	rs79528349;rs191077523;rs144740966;rs557525681	0.274211	0.25527	0.24109	0.346051
1501	cg13707002	7.26E-04	10	rs535774512;rs554548449;rs568006769	0.771251	0.775545	0.779562	0.809065
1502	cg15274273	7.26E-04	1	rs186603783;rs559958495;rs532180092	0.531395	0.519179	0.527182	0.591979
1503	cg19109146	7.26E-04	19	rs111391203;rs538180976	0.773502	0.783678	0.783877	0.80506
1504	cg23764008	7.26E-04	11	rs557737829	0.71588	0.717156	0.722058	0.748548
1505	cg00863378	7.25E-04	16	rs571479718	0.609397	0.594483	0.605548	0.651549
1506	cg10545088	7.25E-04	17		0.730446	0.726262	0.736718	0.775941
1507	cg16598411	7.25E-04	17	rs146148883;rs568391958;rs189473664;rs557182569	0.768699	0.75418	0.766376	0.79485
1508	cg09652929	7.25E-04	11	rs539731944;rs181381787;rs575966790	0.766224	0.783215	0.792938	0.815081
1509	cg25569836	7.25E-04	17	rs535017458;rs16967754;rs115214743;rs116617439	0.684595	0.679461	0.699237	0.740646
1510	cg21914119	7.25E-04	3	rs569284304;rs537946407;rs2945118	0.63971	0.639383	0.63529	0.710871
1511	cg12429788	7.24E-04	1	rs561365203	0.704037	0.706897	0.709632	0.742481
1512	cg26390400	7.24E-04	5	rs138593856	0.876139	0.883047	0.881699	0.868526
1513	cg08114287	7.24E-04	11	rs143234443;rs548485587;rs148389523;rs530739832	0.647923	0.648145	0.665292	0.69097
1514	cg12024427	7.23E-04	9	rs557281067	0.729205	0.715475	0.722269	0.764993
1515	cg20435387	7.23E-04	6	rs192838310;rs368737113	0.830064	0.834418	0.83214	0.79817
1516	cg03564940	7.23E-04	9	rs113187413;rs529820604	0.194111	0.195789	0.188981	0.156922
1517	cg16376036	7.23E-04	11	rs577319163	0.228312	0.238219	0.233324	0.199473
1518	cg15387715	7.23E-04	8		0.665718	0.662116	0.661353	0.716193
1519	cg20483671	7.23E-04	2		0.335951	0.320375	0.320657	0.385971
1520	cg13548326	7.23E-04	16	rs538621201;rs145326697;rs575315322;rs574939898;rs555318529	0.734953	0.737406	0.748316	0.785133
1521	cg00653615	7.23E-04	1	rs41266610;rs587681826	0.268647	0.275888	0.274772	0.257175
1522	cg06671621	7.23E-04	12		0.674882	0.685893	0.692598	0.725643
1523	cg24599759	7.23E-04	13	rs531197393	0.097829	0.084561	0.077471	0.106437
1524	cg09641616	7.23E-04	X		0.559063	0.548271	0.553066	0.628923
1525	cg17416175	7.23E-04	10	rs570837999	0.800248	0.80031	0.809241	0.844212
1526	cg26717696	7.22E-04	14	rs529765080;rs138891766	0.747221	0.739366	0.743684	0.777796
1527	cg02182504	7.22E-04	17		0.317124	0.303083	0.302094	0.379304
1528	cg04594619	7.22E-04	1	rs113855771	0.428051	0.408927	0.410588	0.499779
1529	cg03657129	7.21E-04	13	rs187297315;rs560111867	0.801733	0.808076	0.806948	0.842133
1530	cg03761216	7.21E-04	1	rs72674581;rs148402669	0.814719	0.826651	0.827491	0.799919
1531	cg19898047	7.21E-04	2	rs181407809	0.572408	0.570005	0.586296	0.627434
1532	cg04287259	7.21E-04	1	rs138938734;rs545907417;rs531386881;rs528068292	0.478675	0.485726	0.492581	0.464193
1533	cg24840072	7.21E-04	9	rs140387263;rs149969014;rs201939351;rs117203759;rs149094336;rs202083250;rs534826588	0.764075	0.767628	0.779048	0.800192
1534	cg06549901	7.20E-04	16	rs61377007;rs114640168;rs554854857;rs576105685;rs543484654;rs8192944;rs532275376;rs541143800	0.512865	0.493384	0.504464	0.565817
1535	cg12378354	7.20E-04	10	rs560716281;rs146902168	0.804988	0.823074	0.83154	0.806854
1536	cg26118358	7.20E-04	14	rs143801172	0.331085	0.312905	0.312498	0.394773
1537	cg13550604	7.20E-04	14	rs188152779	0.664846	0.656257	0.65596	0.701048
1538	cg14389139	7.19E-04	11	rs548383718	0.623257	0.614003	0.632701	0.681622
1539	cg14297374	7.19E-04	22	rs116646539;rs144135337	0.799509	0.813782	0.807637	0.831468
1540	cg02758289	7.19E-04	16	rs565260098;rs532633460;rs550971951;rs114796694	0.346167	0.336697	0.317187	0.420679
1541	cg08747692	7.19E-04	3	rs72856975;rs573201430	0.408076	0.405532	0.409669	0.40143
1542	cg19930116	7.19E-04	14	rs11570831;rs544343794	0.162791	0.156785	0.158793	0.213647
1543	cg12902479	7.19E-04	4	rs113710931;rs185968312;rs550661147	0.814442	0.826554	0.825706	0.774418
1544	cg06390387	7.18E-04	4	rs115594076;rs549495197;rs17488436	0.738745	0.757182	0.772049	0.69108
1545	cg16618507	7.18E-04	6		0.803841	0.806144	0.806335	0.838457
1546	cg18778401	7.18E-04	12	rs551188770	0.188442	0.19824	0.206094	0.185661
1547	cg11648286	7.18E-04	10	rs7896026;rs557494773	0.052952	0.052342	0.051532	0.040145
1548	cg13138441	7.18E-04	1	rs61764908;rs560113430	0.526728	0.520524	0.532681	0.588538
1549	cg15844438	7.18E-04	4		0.703718	0.697551	0.714729	0.751098
1550	cg12011487	7.18E-04	3		0.718968	0.737576	0.751516	0.695821
1551	cg14195907	7.18E-04	12		0.192906	0.181876	0.176008	0.254547
1552	cg01001350	7.17E-04	12		0.649961	0.640163	0.649214	0.700656
1553	cg01534527	7.17E-04	3		0.387986	0.373564	0.368223	0.444984
1554	cg16429783	7.17E-04	5	rs562439165;rs532791601;rs551415696	0.191497	0.176869	0.17622	0.238417
1555	cg12876356	7.17E-04	1	rs77096733;rs573528394;rs540256601	0.761842	0.7565	0.765108	0.800135
1556	cg23993949	7.17E-04	7	rs143793620;rs138502257;rs551123022	0.81772	0.833155	0.841696	0.794013
1557	cg22024266	7.17E-04	21	rs559690709;rs528336241	0.768729	0.788381	0.784321	0.727931
1558	cg14262884	7.17E-04	11	rs564933174;rs116957390	0.55499	0.549094	0.563649	0.619713
1559	cg13490971	7.16E-04	5	rs553440995;rs111361984	0.318939	0.311042	0.319494	0.283845
1560	cg21469501	7.16E-04	6	rs180918942	0.626523	0.625863	0.633381	0.689547
1561	cg04521765	7.16E-04	10	rs556449348;rs575108709	0.709274	0.697188	0.712431	0.763477
1562	cg18116134	7.16E-04	1	rs73092820;rs370410778;rs561314670;rs189361226	0.30051	0.283785	0.27243	0.360073
1563	cg13078565	7.15E-04	17	rs533856644;rs547434756;rs140916259;rs114486769;rs555896641;rs150224147;rs187196099	0.571661	0.565024	0.561418	0.624627
1564	cg16832302	7.15E-04	6	rs145601814;rs550687986;rs569265634	0.845251	0.835235	0.851843	0.867142
1565	cg03724203	7.15E-04	12	rs184544667	0.7843	0.778159	0.789916	0.824758
1566	cg26403045	7.14E-04	16	rs538213374;rs558230316;rs138555080	0.415861	0.396658	0.395139	0.463068
1567	cg18321827	7.14E-04	8	rs530984429;rs552371890	0.790032	0.793648	0.800043	0.830781
1568	cg05261759	7.14E-04	9	rs140701708	0.665927	0.657922	0.667049	0.713908
1569	cg26187342	7.14E-04	17	rs145961191	0.241951	0.245291	0.254094	0.213171
1570	cg23621779	7.14E-04	6	rs185409898;rs143558175	0.172131	0.171721	0.176708	0.144691
1571	cg22917311	7.14E-04	7	rs187671652;rs191345572	0.680521	0.692635	0.68821	0.717149
1572	cg07583211	7.13E-04	11		0.745478	0.752753	0.756467	0.794671
1573	cg06071730	7.13E-04	10	rs567060855	0.379718	0.368892	0.364993	0.46047
1574	cg06474207	7.13E-04	15	rs541582254	0.401717	0.411287	0.42541	0.412058
1575	cg25965079	7.13E-04	3	rs76306571	0.294208	0.276847	0.272571	0.355396
1576	cg07186595	7.13E-04	8	rs113501534;rs7826019;rs577807145	0.198473	0.184061	0.174718	0.262118
1577	cg10616662	7.13E-04	17	rs183203435;rs377106235;rs544420636;rs562646165	0.713732	0.706577	0.71406	0.735537
1578	cg09917486	7.13E-04	16	rs185893480;rs374176244;rs565872244;rs79371595;rs188743275;rs578051365	0.112965	0.119242	0.11759	0.093797
1579	cg16104276	7.13E-04	1	rs560236042;rs529313819	0.686862	0.677453	0.674092	0.731877
1580	cg24085809	7.13E-04	1	rs531326498	0.131537	0.129441	0.115057	0.104779
1581	cg14194121	7.13E-04	13	rs115739277;rs112428154;rs73180739;rs145091666	0.788165	0.7718	0.780958	0.810401
1582	cg09075476	7.13E-04	2	rs574054569;rs541181167	0.845063	0.855535	0.85906	0.8103
1583	cg25550013	7.12E-04	16	rs192250818	0.531667	0.533545	0.544099	0.581243
1584	cg10024478	7.12E-04	16	rs543273935;rs147308589	0.733413	0.724304	0.73674	0.755504
1585	cg03319889	7.12E-04	7	rs574415083	0.854653	0.850108	0.862915	0.834065
1586	cg02660643	7.12E-04	16	rs548642673;rs567026712;rs534277965;rs141829507	0.75665	0.775307	0.785692	0.740435
1587	cg25770637	7.12E-04	1	rs150620775	0.258694	0.241544	0.224995	0.312254
1588	cg23067108	7.12E-04	17		0.661634	0.64878	0.653487	0.704529
1589	cg05629278	7.11E-04	2	rs548045248	0.81764	0.823687	0.834251	0.811328
1590	cg01402208	7.11E-04	1	rs191854642;rs560860676;rs530064554	0.663744	0.659511	0.66658	0.695703
1591	cg20123649	7.11E-04	11	rs543597948;rs78661118;rs138976201	0.725768	0.717813	0.722056	0.744343
1592	cg03723123	7.11E-04	X		0.39296	0.393664	0.385492	0.37131
1593	cg01656750	7.11E-04	16	rs140697582	0.578622	0.585144	0.598506	0.650173
1594	cg17617387	7.11E-04	9	rs550440787;rs570654100	0.121172	0.133877	0.138004	0.122698
1595	cg01756461	7.10E-04	15		0.386542	0.390683	0.389178	0.364879
1596	cg25026926	7.10E-04	17	rs199771196;rs201349683;rs41316695	0.626809	0.642399	0.648522	0.608517
1597	cg07681156	7.10E-04	19	rs77357931;rs569332512;rs538407127	0.123056	0.134809	0.1256	0.106268
1598	cg26386436	7.10E-04	14		0.268775	0.266207	0.277698	0.241963
1599	cg08585946	7.10E-04	2	rs573365517;rs147409533	0.708658	0.722994	0.740503	0.686218
1600	cg15926671	7.09E-04	14	rs140842900	0.311717	0.313211	0.314365	0.288339
1601	cg02845063	7.09E-04	3	rs529717041;rs539919417	0.665285	0.668439	0.68101	0.706431
1602	cg17517841	7.09E-04	10	rs117948110;rs147583717	0.359094	0.359456	0.37176	0.344744
1603	cg24337158	7.09E-04	12	rs182473380;rs187043712	0.440705	0.426698	0.427624	0.482545
1604	cg08115465	7.09E-04	9		0.181986	0.16828	0.173448	0.243057
1605	cg03724229	7.09E-04	2	rs555735322;rs574270063;rs73976567	0.43398	0.424065	0.425679	0.503635
1606	cg14933626	7.09E-04	13	rs545064514	0.798201	0.812622	0.822337	0.790034
1607	cg09239144	7.09E-04	11		0.108302	0.101352	0.103791	0.079429
1608	cg02027838	7.09E-04	15	rs552842375	0.607137	0.595442	0.598957	0.677013
1609	cg21445827	7.09E-04	2	rs76672662	0.846033	0.865925	0.854254	0.870077
1610	cg01861447	7.09E-04	17	rs560317850;rs527940414;rs549283356;rs137952621	0.252634	0.233739	0.229369	0.330701
1611	cg19633581	7.09E-04	13	rs547322714;rs151284304	0.831251	0.850021	0.853928	0.827223
1612	cg07746956	7.09E-04	11	rs548074852	0.720318	0.716497	0.727091	0.777205
1613	cg01698724	7.08E-04	17	rs551168475	0.821483	0.828564	0.830448	0.860087
1614	cg20942162	7.08E-04	17	rs141638851;rs529593405	0.451902	0.444564	0.458314	0.51325
1615	cg05425326	7.08E-04	16	rs192449253;rs553638030	0.569496	0.566734	0.578519	0.644464
1616	cg20004659	7.07E-04	17	rs11568581;rs573625454	0.623063	0.613182	0.629224	0.671537
1617	cg00737366	7.07E-04	15	rs138115514;rs546211466;rs114224116	0.689696	0.68742	0.699837	0.730773
1618	cg12159330	7.07E-04	14	rs530870171	0.53067	0.530403	0.531456	0.524682
1619	cg13843006	7.07E-04	20	rs144389125	0.339377	0.322438	0.316213	0.413182
1620	cg04496129	7.07E-04	12	rs201373220	0.648297	0.639374	0.650499	0.70606
1621	cg26669397	7.07E-04	1	rs180952588;rs144428813	0.424884	0.427677	0.432969	0.495687
1622	cg23090292	7.07E-04	12	rs371983730	0.707093	0.70402	0.696244	0.759135
1623	cg03127898	7.07E-04	11	rs181153199;rs529425086	0.49725	0.489332	0.503719	0.559138
1624	cg03592197	7.07E-04	19	rs376781876;rs531959842	0.163369	0.160952	0.151084	0.134271
1625	cg00525931	7.07E-04	16	rs529657875	0.655383	0.655398	0.672489	0.717471
1626	cg03043556	7.06E-04	19	rs531902815	0.660736	0.643112	0.656303	0.707234
1627	cg00539836	7.06E-04	14		0.820306	0.832047	0.832743	0.799826
1628	cg20708621	7.06E-04	8	rs533748415	0.676762	0.690118	0.68941	0.744319
1629	cg04718234	7.06E-04	1	rs587635279;rs587698325;rs189527839;rs200090571;rs111653420;rs587612424;rs587636903;rs370629290;rs587594023;rs587663752;rs181000274;rs587602828;rs587682714;rs185293088;rs587652210;rs587707417;rs587740226;rs190398791;rs182521038;rs587757273	0.218846	0.209159	0.214792	0.178134
1630	cg03384701	7.06E-04	2	rs566974367;rs534722635;rs552831209	0.234233	0.24437	0.255187	0.215885
1631	cg02502789	7.06E-04	3	rs535406533	0.783242	0.795763	0.806134	0.78192
1632	cg23989624	7.06E-04	12	rs577233569	0.705083	0.696721	0.703	0.735104
1633	cg10244390	7.05E-04	16	rs561766565;rs573657562	0.534321	0.537557	0.547076	0.498998
1634	cg11534519	7.05E-04	5	rs77535286	0.707328	0.713505	0.728298	0.756245
1635	cg13287659	7.05E-04	19	rs146483015;rs561058035	0.317078	0.308048	0.322252	0.301515
1636	cg17931356	7.05E-04	15	rs4778013;rs559575696;rs528590403;rs551360818;rs564980898	0.629799	0.639523	0.65477	0.601393
1637	cg13038886	7.05E-04	14	rs543571775;rs73321768	0.282958	0.283163	0.293942	0.264936
1638	cg22336141	7.05E-04	6	rs570061285;rs72980769	0.870447	0.879271	0.886607	0.858801
1639	cg02492280	7.05E-04	11	rs115650015;rs116490873;rs546877083;rs560049518	0.558057	0.57039	0.577411	0.521543
1640	cg08631141	7.05E-04	2	rs189640469;rs561570629;rs561029115	0.730373	0.715466	0.724812	0.764386
1641	cg15109738	7.05E-04	12	rs576127087;rs531180860	0.821513	0.836267	0.838297	0.80692
1642	cg25981998	7.04E-04	6	rs148246591	0.26678	0.255331	0.259304	0.327008
1643	cg05883128	7.04E-04	4	rs59144868	0.482498	0.490452	0.491894	0.467296
1644	cg00175403	7.04E-04	1		0.513093	0.520042	0.527032	0.493918
1645	cg17846427	7.04E-04	11		0.806137	0.816279	0.83002	0.78461
1646	cg02104626	7.04E-04	4	rs544617080;rs187301386	0.541233	0.545179	0.548854	0.529352
1647	cg14239244	7.04E-04	17	rs540533998;rs149146663	0.752644	0.756853	0.769628	0.790532
1648	cg00237086	7.04E-04	8	rs553858261;rs144636705	0.502799	0.502242	0.510686	0.597751
1649	cg17506790	7.04E-04	1	rs567507755;rs1123308;rs148946915	0.680631	0.669647	0.681125	0.711467
1650	cg16858957	7.04E-04	11	rs189154206;rs142631962	0.728868	0.731945	0.740823	0.787417
1651	cg12853766	7.03E-04	1	rs560202024;rs72909000	0.428394	0.421585	0.428617	0.480821
1652	cg07369067	7.03E-04	10	rs554922221;rs113018426;rs537244320	0.783977	0.789927	0.805565	0.831188
1653	cg16187300	7.02E-04	6	rs79036898;rs190055032	0.469795	0.471254	0.479753	0.457714
1654	cg05118976	7.02E-04	14	rs529714847	0.819269	0.834814	0.838808	0.799242
1655	cg25499646	7.02E-04	19	rs370362992;rs553725834	0.35758	0.343197	0.343334	0.411429
1656	cg12701553	7.02E-04	1	rs531731466	0.855988	0.843923	0.853856	0.822383
1657	cg09970481	7.02E-04	19	rs144368013;rs539873765;rs1428922;rs566834606	0.246646	0.264464	0.262995	0.238102
1658	cg15581235	7.02E-04	15		0.255013	0.250313	0.241311	0.228332
1659	cg00795125	7.02E-04	7	rs115284223;rs532029539;rs547890322	0.773554	0.767714	0.782615	0.814695
1660	cg16672147	7.02E-04	2	rs563278654	0.321703	0.303713	0.302165	0.383019
1661	cg05339237	7.02E-04	22	rs527277432	0.737452	0.729148	0.737929	0.761992
1662	cg16208622	7.02E-04	17		0.581636	0.579921	0.583618	0.565302
1663	cg09867208	7.02E-04	1		0.749156	0.748094	0.766903	0.786157
1664	cg16721257	7.01E-04	8	rs531430027;rs184956565;rs566249516	0.770948	0.779302	0.784392	0.814865
1665	cg15840949	7.01E-04	15	rs546585144	0.837566	0.851444	0.859309	0.839669
1666	cg03192421	7.01E-04	20	rs62185095;rs560847299;rs183446004	0.623362	0.62221	0.625487	0.676756
1667	cg04795387	7.01E-04	12		0.430637	0.43272	0.438748	0.423411
1668	cg22572614	7.01E-04	3	rs75278014;rs557698245;rs149126952;rs543442363	0.789307	0.796394	0.80746	0.841112
1669	cg23904854	7.01E-04	2	rs537129842;rs556898729	0.080882	0.079024	0.077398	0.069303
1670	cg26556011	7.01E-04	11	rs183378354;rs76764674	0.648138	0.637491	0.631384	0.691188
1671	cg15605096	7.00E-04	1	rs115110346	0.573404	0.582553	0.591084	0.561347
1672	cg21539594	7.00E-04	1	rs140122283	0.716958	0.710023	0.712262	0.76234
1673	cg03129842	7.00E-04	12	rs552904452;rs572912261;rs139715116	0.664022	0.666339	0.673306	0.632006
1674	cg22039594	7.00E-04	2		0.712909	0.706613	0.715484	0.747982
1675	cg05278955	7.00E-04	5	rs77236575	0.629785	0.619109	0.621059	0.678651
1676	cg09216437	7.00E-04	12	rs577852362;rs540308250;rs547432950;rs149593485	0.356483	0.356382	0.354723	0.346492
1677	cg04432267	7.00E-04	17	rs566775345;rs74508773;rs112222601;rs138134302;rs374973627	0.847766	0.84122	0.852988	0.873488
1678	cg21533366	7.00E-04	4		0.431393	0.412942	0.423226	0.520308
1679	cg18712352	7.00E-04	14		0.277472	0.281343	0.282299	0.253335
1680	cg22142686	7.00E-04	19	rs545004753;rs570887099	0.179732	0.182368	0.180092	0.152384
1681	cg07721147	7.00E-04	2	rs184366406;rs532931991	0.711953	0.701915	0.703442	0.750321
1682	cg01593345	7.00E-04	12	rs59493666;rs546318376	0.119121	0.107757	0.108172	0.168612
1683	cg26156279	6.99E-04	10		0.791757	0.793525	0.791516	0.823633
1684	cg12548634	6.99E-04	1	rs570314565;rs532572349;rs552571159	0.095421	0.080406	0.076352	0.114462
1685	cg01532570	6.99E-04	17	rs56054114	0.747787	0.753376	0.771008	0.785812
1686	cg13300315	6.99E-04	8	rs183811721;rs77870593;rs569693484;rs537022133	0.588336	0.587318	0.590587	0.650368
1687	cg00866476	6.99E-04	2	rs368179161	0.301376	0.300915	0.300548	0.283216
1688	cg06285619	6.98E-04	2	rs73945805;rs567791409;rs534793880	0.448123	0.457336	0.463001	0.447154
1689	cg20602847	6.98E-04	1	rs564757028;rs376209911	0.65296	0.660938	0.66931	0.700638
1690	cg06238676	6.97E-04	4	rs531604602;rs112237915;rs113599080	0.660815	0.663626	0.681439	0.722907
1691	cg02225893	6.97E-04	1	rs530245422	0.519523	0.505551	0.496262	0.549845
1692	cg07185587	6.97E-04	14	rs576027294	0.694946	0.709544	0.728239	0.66267
1693	cg21723245	6.97E-04	6		0.532913	0.533265	0.541657	0.614629
1694	cg02309882	6.97E-04	5	rs187190113;rs563555866;rs530772550;rs116403305	0.791095	0.785196	0.794091	0.815877
1695	cg21382392	6.97E-04	1	rs112858973;rs576878216;rs79218294;rs112315179	0.283172	0.26885	0.271815	0.336267
1696	cg13836953	6.97E-04	11	rs548418639;rs141077042	0.717679	0.721324	0.730173	0.77188
1697	cg11443432	6.96E-04	14	rs563031303	0.571716	0.552862	0.55841	0.629547
1698	cg13763411	6.96E-04	17	rs144922251;rs548708077;rs568595816;rs531433683;rs551525907	0.862207	0.859002	0.86319	0.886927
1699	cg23359489	6.96E-04	15	rs527854314	0.630064	0.64977	0.665703	0.61393
1700	cg11169075	6.96E-04	8	rs373562478;rs532740130;rs548063248	0.781489	0.795891	0.813982	0.760499
1701	cg00401678	6.95E-04	19		0.321441	0.315488	0.31843	0.318596
1702	cg18121658	6.95E-04	7		0.800927	0.812011	0.828253	0.800378
1703	cg22898731	6.95E-04	14	rs146435455;rs147871145;rs149018928	0.839741	0.854167	0.864044	0.83752
1704	cg20994686	6.95E-04	17	rs530079919;rs548601302	0.300354	0.314815	0.306929	0.282956
1705	cg22288337	6.95E-04	20	rs559435459;rs76298995	0.258219	0.240867	0.239696	0.330182
1706	cg04513973	6.95E-04	3	rs568738300;rs537727645;rs151255576	0.570031	0.566085	0.571183	0.633958
1707	cg07367495	6.94E-04	11	rs545321579	0.254824	0.2705	0.26937	0.265961
1708	cg00201142	6.94E-04	2	rs79189358;rs11694139	0.772699	0.784955	0.786833	0.74044
1709	cg17041511	6.94E-04	17	rs192218264;rs561678580	0.710262	0.69904	0.704651	NA
1710	cg16005420	6.94E-04	1	rs527396759;rs564554520	0.793836	0.790045	0.797209	0.82212
1711	cg11380640	6.94E-04	18	rs551801283;rs149860566	0.163475	0.144708	0.144376	0.198002
1712	cg05143345	6.94E-04	14	rs549499143;rs566154639;rs535090907	0.74599	0.751274	0.750285	0.790201
1713	cg11577298	6.94E-04	17	rs576658396;rs62069680;rs562299231	0.65073	0.64655	0.653137	0.694642
1714	cg14900154	6.94E-04	17	rs537097850	0.584758	0.585638	0.596256	0.635402
1715	cg18231517	6.93E-04	1	rs191850523;rs147147331;rs9793444;rs552762614	0.753407	0.756062	0.753432	0.788867
1716	cg10777062	6.93E-04	21	rs572545297;rs541428837;rs147247179;rs531126825;rs58900137	0.605644	0.614868	0.620351	0.597676
1717	cg23221509	6.93E-04	9		0.243563	0.245191	0.249969	0.229126
1718	cg13560937	6.93E-04	1	rs187607468;rs571778888	0.686745	0.681043	0.697746	0.740779
1719	cg00372099	6.93E-04	14	rs538791849;rs557021190;rs17191485	0.690661	0.699821	0.693796	0.746701
1720	cg14813272	6.92E-04	1	rs73056589;rs79390406	0.715634	0.716463	0.727406	0.781532
1721	cg15644389	6.92E-04	22	rs140063523;rs189289525;rs570055632	0.054271	0.046118	0.049529	0.044918
1722	cg22384418	6.92E-04	3	rs532359924;rs547434160	0.677283	0.674017	0.693272	0.733911
1723	cg06884055	6.92E-04	14	rs543771948;rs562458888;rs57392559	0.736348	0.751331	0.762303	0.72026
1724	cg25313772	6.92E-04	1	rs373681244;rs143538055;rs571912699	0.749192	0.756042	0.766036	0.782939
1725	cg00070870	6.92E-04	6		0.605402	0.618484	0.619201	0.591723
1726	cg03895784	6.92E-04	16	rs191659576;rs561783880	0.748091	0.7457	0.75671	0.789204
1727	cg23064516	6.92E-04	7	rs140343445;rs568182456	0.789128	0.776916	0.783994	0.799702
1728	cg02306995	6.92E-04	3	rs146558307;rs188825445;rs534450789	0.186077	0.18211	0.177856	0.145468
1729	cg17908865	6.92E-04	1		0.446748	0.436266	0.441788	0.524888
1730	cg14393148	6.91E-04	15	rs34726461;rs147778735;rs576296374;rs535768751	0.495788	0.494971	0.500859	0.47961
1731	cg25953464	6.91E-04	17		0.159648	0.165854	0.169875	0.134939
1732	cg25684105	6.91E-04	12	rs573236694	0.56042	0.545931	0.55052	0.616663
1733	cg16008054	6.91E-04	8	rs527942537;rs547703919;rs566900369;rs372926421	0.741791	0.753251	0.76434	0.780882
1734	cg04889181	6.91E-04	8		0.851494	0.854503	0.846521	0.878257
1735	cg04749873	6.91E-04	8	rs114638832;rs150422760	0.805885	0.825635	0.82316	0.785682
1736	cg14114297	6.90E-04	5	rs146975754	0.458866	0.439959	0.44621	0.536218
1737	cg07724466	6.90E-04	2	rs181725670	0.321441	0.328352	0.32483	0.308284
1738	cg08373610	6.90E-04	2	rs577957619	0.357418	0.359209	0.360366	0.351923
1739	cg25725843	6.90E-04	2	rs62155555;rs78297087;rs542793189;rs577706933	0.24449	0.237287	0.243382	0.300645
1740	cg01944810	6.90E-04	2	rs546925825;rs568314877	0.775339	0.778862	0.78196	0.811224
1741	cg16299767	6.90E-04	12	rs79275404;rs537933634	0.146411	0.131604	0.125686	0.177367
1742	cg06559135	6.90E-04	11	rs554951585;rs112525880	0.741859	0.742691	0.74735	0.779769
1743	cg24849182	6.90E-04	12	rs540930631	0.673776	0.674383	0.690394	0.714724
1744	cg17861206	6.90E-04	10	rs138737640	0.627946	0.624293	0.632758	0.663709
1745	cg19551561	6.89E-04	11	rs12277701;rs569691056;rs112359586;rs186747111	0.358899	0.347194	0.361045	0.432807
1746	cg02293192	6.89E-04	4	rs558362832;rs573907817	0.548005	0.545477	0.556441	0.607746
1747	cg20793767	6.89E-04	11	rs185945429;rs530879614	0.735731	0.731381	0.74244	0.7726
1748	cg10961249	6.89E-04	1	rs376161526;rs549108152	0.716666	0.713789	0.731527	0.763161
1749	cg05146057	6.88E-04	1	rs545739342	0.213188	0.196147	0.192862	0.280273
1750	cg13113147	6.88E-04	9	rs114669462;rs2900404	0.598477	0.596812	0.598792	0.636204
1751	cg21560521	6.88E-04	13		0.789696	0.807579	0.816685	0.773472
1752	cg03355523	6.88E-04	8	rs189398146;rs114563703	0.701518	0.695614	0.712766	0.743911
1753	cg11946424	6.88E-04	15		0.499711	0.50183	0.500048	0.561967
1754	cg19562707	6.88E-04	19	rs73037305;rs73630135	0.650685	0.645076	0.649926	0.7034
1755	cg12235247	6.87E-04	7	rs561359058;rs150482865	0.804207	0.809908	0.80156	0.830852
1756	cg20335712	6.87E-04	7	rs565738673;rs151335476	0.664355	0.658608	0.668787	0.725627
1757	cg10682566	6.87E-04	5	rs75492746;rs1234542	0.808577	0.81663	0.813179	0.782988
1758	cg05317405	6.87E-04	11	rs536247045	0.587926	0.598919	0.611447	0.579159
1759	cg26138250	6.87E-04	17	rs537414199;rs147089289	0.691787	0.69965	0.701922	0.741999
1760	cg20758791	6.87E-04	17	rs150424039	0.765906	0.76308	0.774175	0.804436
1761	cg20351062	6.87E-04	1	rs562529887	0.143384	0.138053	0.144288	0.119521
1762	cg02930951	6.86E-04	20	rs560352457;rs527705932	0.698382	0.695976	0.703762	0.73567
1763	cg20319926	6.86E-04	16	rs141623576	0.303169	0.304694	0.299976	0.297835
1764	cg04491766	6.86E-04	10	rs188937656;rs530539360	0.65896	0.641726	0.660649	0.70764
1765	cg11347316	6.86E-04	11	rs533200717	0.193718	0.196464	0.196748	0.170902
1766	cg03695461	6.86E-04	8	rs546022952;rs192135228;rs145355289	0.835135	0.847356	0.847998	0.82796
1767	cg24039631	6.86E-04	19	rs138190030	0.151157	0.151309	0.151954	0.127813
1768	cg20476021	6.85E-04	11	rs184834256	0.682749	0.672291	0.682042	0.725976
1769	cg18841420	6.85E-04	20	rs547827366;rs569680165;rs373386216	0.838134	0.848141	0.844439	0.812259
1770	cg15317464	6.85E-04	2	rs77234283;rs557789260	0.491322	0.47381	0.469358	0.531591
1771	cg19483242	6.85E-04	16	rs188365124	0.501012	0.492628	0.499378	0.54455
1772	cg25080300	6.85E-04	11	rs1194338;rs552017784;rs565801879	0.665895	0.652012	0.660292	0.686044
1773	cg14453864	6.85E-04	5	rs185487342;rs545573551;rs564244382	0.827815	0.845671	0.852846	0.826536
1774	cg11454468	6.85E-04	3	rs184194740;rs569782346;rs140694453;rs549009264;rs189479840	0.197856	0.198114	0.181894	0.286979
1775	cg18183774	6.84E-04	15		0.779331	0.778318	0.786824	0.819205
1776	cg15241708	6.84E-04	5	rs549095364;rs565932867;rs535263048	0.784778	0.769438	0.77093	0.78681
1777	cg09964921	6.84E-04	21	rs78901583	0.675348	0.674021	0.674651	0.732862
1778	cg11434282	6.84E-04	X		0.539689	0.521092	0.528355	0.603512
1779	cg01203385	6.84E-04	2	rs552527000;rs569070060;rs538079774;rs554477950	0.070446	0.065213	0.065481	0.051781
1780	cg22232120	6.84E-04	10	rs529201966;rs550607876	0.036321	0.026482	0.033446	NA
1781	cg25422089	6.84E-04	17		0.777086	0.762831	0.777099	0.79503
1782	cg07749943	6.84E-04	4	rs546533549;rs566122319;rs538206135	0.340778	0.332842	0.338765	0.309038
1783	cg08161742	6.84E-04	12		0.541539	0.534942	0.530257	0.573302
1784	cg20174699	6.83E-04	12	rs577478374;rs546221853	0.133919	0.132626	0.127466	0.105907
1785	cg22125530	6.83E-04	2	rs552274607;rs571718582	0.690952	0.679694	0.696709	0.726341
1786	cg05291874	6.83E-04	2	rs573511632;rs115769961;rs375570402	0.788619	0.791686	0.801413	0.834458
1787	cg13073440	6.83E-04	11	rs576664280;rs114489300;rs562286790	0.667462	0.682033	0.687142	0.727466
1788	cg09235357	6.83E-04	20	rs552880419	0.692362	0.687784	0.698803	0.741537
1789	cg14907580	6.83E-04	16	rs181378914;rs540079146;rs117499476;rs576585857	0.771471	0.77446	0.784845	0.81532
1790	cg24016208	6.83E-04	2	rs576144048;rs544915265	0.604723	0.594848	0.614417	0.666581
1791	cg04674428	6.82E-04	16	rs576976900	0.848318	0.853294	0.864335	0.839349
1792	cg04209035	6.82E-04	2	rs574633272;rs542123425	0.353661	0.357649	0.357752	0.356329
1793	cg01434694	6.82E-04	16	rs144717444	0.398517	0.392196	0.389295	0.459733
1794	cg21021469	6.82E-04	22	rs535338875;rs553799444	0.738664	0.748798	0.758414	0.771472
1795	cg08663825	6.82E-04	8	rs182690987;rs187919028	0.14345	0.134837	0.12863	0.175518
1796	cg10234436	6.82E-04	2	rs560388989;rs527746030	0.446338	0.440692	0.453996	0.512942
1797	cg26598646	6.82E-04	17	rs554584963;rs572741180;rs534147512;rs577435414;rs576687682;rs544016441	0.678127	0.682974	0.679888	0.720265
1798	cg08842004	6.81E-04	2	rs116129829;rs543421770	0.721588	0.720888	0.73405	0.769804
1799	cg00534655	6.81E-04	5	rs529288431	0.349211	0.3339	0.346167	0.331771
1800	cg19725377	6.81E-04	14	rs559885303	0.244558	0.230187	0.219201	0.318645
1801	cg22814048	6.81E-04	6		0.12428	0.112651	0.118316	0.172115
1802	cg06192618	6.81E-04	2	rs543171737	0.438562	0.436703	0.44408	0.432418
1803	cg01863123	6.81E-04	1	rs12563860;rs59888189	0.51557	0.516735	0.523259	0.575973
1804	cg02000253	6.81E-04	19	rs370702105;rs550921376	0.660101	0.657203	0.66957	0.706208
1805	cg22067300	6.81E-04	1	rs565598577	0.711615	0.69257	0.700609	0.749507
1806	cg25424571	6.81E-04	17	rs528766608;rs540422746	0.704286	0.706305	0.726264	0.751622
1807	cg16205844	6.80E-04	12	rs374135153;rs563901145	0.592819	0.586924	0.596097	0.636877
1808	cg20758492	6.80E-04	17	rs568685698	0.770463	0.758314	0.775078	0.800383
1809	cg21647114	6.80E-04	7	rs142231039	0.779626	0.791336	0.793168	0.819382
1810	cg12584528	6.80E-04	17		0.701018	0.696128	0.696351	0.72132
1811	cg16743323	6.80E-04	2	rs371682367	0.360282	0.344012	0.340924	0.4101
1812	cg20311019	6.80E-04	16		0.70773	0.707117	0.719338	0.75828
1813	cg07670068	6.79E-04	8	rs183903786;rs142805580;rs147396925	0.745917	0.760913	0.772729	0.739524
1814	cg17438457	6.79E-04	1	rs112825095;rs190479541	0.750303	0.743124	0.749266	0.786222
1815	cg17633523	6.79E-04	17	rs532937639;rs9892376;rs566616644;rs534103979	0.733912	0.73799	0.74106	0.771186
1816	cg01899937	6.79E-04	4	rs528213308	0.663404	0.661214	0.668635	0.72442
1817	cg08160801	6.79E-04	6	rs143021147	0.739077	0.750738	0.757161	0.78191
1818	cg21049487	6.79E-04	12	rs181888707;rs117759857	0.624056	0.623223	0.633237	0.704422
1819	cg08431336	6.78E-04	10	rs77119184;rs539229540	0.664339	0.651649	0.658989	0.688986
1820	cg12936376	6.77E-04	7	rs115711579;rs116210881	0.326473	0.312301	0.305538	0.401882
1821	cg24579095	6.77E-04	8	rs372569160;rs182889760	0.730039	0.729227	0.739465	0.769315
1822	cg11741428	6.77E-04	17	rs151217524;rs554535867	0.22528	0.223436	0.239668	0.226884
1823	cg10161614	6.77E-04	3	rs139863976;rs149832162;rs558113146;rs577867210	0.676726	0.681565	0.693747	0.620914
1824	cg00892703	6.77E-04	16	rs187468241;rs192869408;rs421959;rs561276389;rs62068681	0.659931	0.66589	0.683524	0.612195
1825	cg12259261	6.77E-04	2	rs550447625	0.793105	0.810046	0.818993	0.794285
1826	cg03605704	6.77E-04	1	rs529205700;rs549132902	0.416353	0.403893	0.396997	0.475047
1827	cg25148360	6.77E-04	8	rs536718270;rs35763945	0.804959	0.816382	0.820211	0.79745
1828	cg06292385	6.77E-04	16	rs71151167	0.838668	0.854002	0.86639	0.846775
1829	cg15207619	6.76E-04	13	rs542870854	0.136491	0.12849	0.13213	0.182533
1830	cg01957088	6.76E-04	8	rs534001282;rs553977253;rs573736358;rs551704418;rs556178684	0.102311	0.089336	0.085069	0.105758
1831	cg08210688	6.76E-04	2	rs575358236	0.17	0.179566	0.181098	0.173209
1832	cg05768272	6.76E-04	1	rs558052732	0.64651	0.659024	0.664628	0.686823
1833	cg07574163	6.75E-04	14	rs116246520;rs574426260;rs542641099;rs559415896	0.634966	0.636177	0.649484	0.677356
1834	cg04561075	6.75E-04	2	rs550680291;rs567262717	0.876549	0.874567	0.885806	0.871396
1835	cg25149599	6.75E-04	3		0.27127	0.255034	0.248037	0.370305
1836	cg09138315	6.75E-04	10		0.369557	0.370561	0.374112	0.3528
1837	cg15697019	6.75E-04	7	rs368151424;rs146977035	0.567982	0.55352	0.552054	0.601713
1838	cg13122917	6.75E-04	19	rs534312860;rs554374948;rs574296813	0.590278	0.592542	0.590452	0.635606
1839	cg14053500	6.75E-04	19	rs549764216	0.032653	0.034542	0.031227	0.024407
1840	cg03034540	6.75E-04	16	rs530354440	0.742719	0.749517	0.755033	0.785664
1841	cg00429217	6.74E-04	2	rs566180396;rs374746052;rs56171980;rs570050132	0.772952	0.788544	0.807704	0.739331
1842	cg11103258	6.74E-04	6	rs552839833;rs568155449;rs183629692;rs556560635	0.35488	0.354073	0.363781	0.352318
1843	cg01059432	6.74E-04	1	rs539782439;rs117344385;rs573076170	0.181088	0.190282	0.191362	NA
1844	cg10161638	6.74E-04	7	rs192786643	0.65976	0.660301	0.664777	0.708429
1845	cg26784011	6.74E-04	20	rs534171974;rs76488987;rs375687948;rs540103912	0.307381	0.303566	0.308466	0.291137
1846	cg18999636	6.74E-04	1	rs548413662;rs568115363	0.106204	0.105568	0.103039	0.133217
1847	cg02812831	6.74E-04	17	rs189415427;rs192365147;rs76373065	0.397977	0.380984	0.37293	0.482147
1848	cg01269967	6.73E-04	5	rs547584348;rs74545040;rs192207432	0.203502	0.190466	0.197733	0.251257
1849	cg06932837	6.73E-04	16	rs555258806	0.601405	0.589141	0.606895	0.645997
1850	cg22496199	6.73E-04	10	rs11257018	0.331482	0.312727	0.295557	0.391924
1851	cg21564238	6.73E-04	22		0.693781	0.685745	0.70397	0.740613
1852	cg12970512	6.73E-04	14	rs147028756;rs535205494	0.634949	0.638821	0.650555	0.701434
1853	cg16891352	6.73E-04	17		0.282565	0.26421	0.255956	0.368345
1854	cg20145798	6.73E-04	13	rs548585440	0.834962	0.837304	0.852581	0.805299
1855	cg22833382	6.73E-04	14	rs529212078;rs145182379;rs562710495	0.160876	0.16302	0.165086	0.147521
1856	cg24790764	6.72E-04	12	rs372434520	0.742194	0.745492	0.756772	0.791818
1857	cg00234809	6.72E-04	14	rs2277471	0.848058	0.830175	0.840616	0.865118
1858	cg09085647	6.72E-04	X		0.151004	0.140377	0.13317	0.191388
1859	cg15932032	6.72E-04	19	rs551081088;rs375934251;rs73605155;rs77869823	0.762629	0.757187	0.772426	0.812096
1860	cg15924548	6.72E-04	1	rs560632121	0.555357	0.550792	0.548718	0.62408
1861	cg10987969	6.72E-04	11		0.254431	0.252496	0.255661	0.245577
1862	cg04445557	6.71E-04	14	rs546386007;rs74419204	0.114462	0.096854	0.100591	0.135483
1863	cg03649589	6.71E-04	8	rs116091657;rs77946545	0.719613	0.712508	0.720779	0.75106
1864	cg17029007	6.71E-04	12	rs575077366	0.794006	0.803809	0.809191	0.771877
1865	cg08725325	6.71E-04	9	rs562061670	0.787306	0.784608	0.790667	0.81503
1866	cg18587302	6.70E-04	6	rs542330567;rs562116960;rs575635930;rs545248186	0.103033	0.088558	0.090056	0.112336
1867	cg15304561	6.70E-04	5	rs113150477;rs189931972;rs76097064	0.583095	0.575798	0.579216	0.628391
1868	cg23830708	6.70E-04	X		0.511534	0.52989	0.523851	0.501923
1869	cg24710179	6.70E-04	11	rs528275336;rs551417527;rs116282943	0.504218	0.492104	0.508536	0.575653
1870	cg07062262	6.70E-04	11		0.709488	0.709547	0.721464	0.759481
1871	cg20515423	6.70E-04	14		0.533709	0.534289	0.54392	0.591733
1872	cg07338985	6.70E-04	16	rs544863530	0.869025	0.866891	0.886336	0.857562
1873	cg03092252	6.70E-04	16		0.769697	0.760882	0.775478	0.793153
1874	cg01132150	6.69E-04	5	rs184965860;rs142857812	0.604282	0.6114	0.615635	0.669475
1875	cg14649234	6.69E-04	9		0.725322	0.735075	0.74158	0.767851
1876	cg01496136	6.69E-04	16	rs192453435	0.369255	0.362042	0.373648	0.416249
1877	cg09079546	6.69E-04	5		0.73546	0.729798	0.740669	0.77161
1878	cg13714797	6.69E-04	9	rs545508061;rs564783657	0.662143	0.668764	0.677247	0.718928
1879	cg04556592	6.69E-04	8	rs542119261;rs113223161	0.782779	0.779481	0.786409	0.822665
1880	cg03082902	6.68E-04	12	rs568291017;rs141096864;rs150259024	0.643019	0.64466	0.662556	0.699008
1881	cg08356855	6.68E-04	10	rs529265345;rs547811198	0.335848	0.340002	0.343412	0.317303
1882	cg16406674	6.68E-04	7	rs572322556;rs79889046	0.763703	0.782769	0.779074	0.749431
1883	cg18243039	6.68E-04	10	rs140388718;rs550444365;rs145523466	0.611059	0.610657	0.626626	0.672412
1884	cg21760128	6.68E-04	3	rs115670085;rs527630653;rs549085050	0.786351	0.802287	0.812935	0.778602
1885	cg07788609	6.68E-04	3		0.399186	0.391552	0.40368	0.380914
1886	cg04948896	6.68E-04	2	rs532263399;rs552435816	0.672709	0.676341	0.65908	0.711949
1887	cg16651347	6.68E-04	1	rs6695588;rs535845734	0.317843	0.300361	0.292004	0.399604
1888	cg26608667	6.68E-04	7	rs147626859;rs188375195;rs80017601;rs539493777;rs62431996	0.537608	0.536413	0.548389	0.602789
1889	cg02852717	6.68E-04	12	rs180718818	0.154789	0.152248	0.142012	0.204941
1890	cg16214290	6.68E-04	22	rs539619898;rs142464748	0.7211	0.720563	0.732688	0.766052
1891	cg23855121	6.68E-04	4	rs547344645	0.759317	0.741756	0.761691	0.781462
1892	cg14109456	6.67E-04	9	rs537869645	0.243121	0.22416	0.217369	0.29792
1893	cg24078284	6.67E-04	4	rs555846174;rs186793214;rs190459431;rs73875849	0.562822	0.55025	0.56533	0.631413
1894	cg21749436	6.67E-04	1	rs193282579;rs185503628	0.159126	0.146095	0.136936	0.197881
1895	cg16945920	6.67E-04	20	rs560107787	0.792521	0.797026	0.803584	0.827315
1896	cg12598037	6.66E-04	3	rs533496163;rs1547443;rs185406854;rs138428869	0.726581	0.709925	0.729183	0.779027
1897	cg10365597	6.66E-04	2	rs72800127;rs528617398	0.197467	0.191831	0.197341	NA
1898	cg26068271	6.66E-04	17	rs11657941	0.774175	0.769965	0.771084	0.805673
1899	cg17430270	6.66E-04	19	rs533691363	0.597631	0.606029	0.60449	0.65926
1900	cg02997962	6.66E-04	20	rs577686399;rs146879767;rs77620435;rs531795520	0.245157	0.232524	0.240806	0.337634
1901	cg03112269	6.65E-04	20	rs570429228;rs139724345	0.685737	0.681421	0.694983	0.734718
1902	cg13156012	6.65E-04	5	rs548592787	0.189123	0.190599	0.188479	0.163607
1903	cg17562163	6.65E-04	15	rs546037509;rs114920697;rs528640062	0.44549	0.427108	0.439512	0.494446
1904	cg08115618	6.65E-04	8	rs149401380	0.528682	0.531215	0.529951	0.586904
1905	cg04836042	6.65E-04	16	rs527970413;rs141595591	0.590178	0.589479	0.581584	0.637999
1906	cg02766909	6.65E-04	13	rs192767921	0.32509	0.30698	0.308624	0.399137
1907	cg06512263	6.64E-04	6		0.180745	0.163863	0.162139	0.239213
1908	cg05636617	6.64E-04	12		0.153003	0.144271	0.133659	0.180313
1909	cg08110435	6.63E-04	11	rs138271058;rs143268361	0.844765	0.85117	0.857881	0.826086
1910	cg06851151	6.63E-04	5	rs369270561	0.536398	0.555978	0.570205	0.504485
1911	cg00346898	6.63E-04	1	rs567949440;rs537019068	0.407039	0.396318	0.397705	0.453206
1912	cg26560703	6.62E-04	11	rs114251700;rs571704348;rs559828296	0.237559	0.247844	0.251225	0.219146
1913	cg23296116	6.62E-04	17	rs540567622;rs138838940	0.646722	0.647166	0.65707	0.705789
1914	cg20957542	6.62E-04	22	rs202009673;rs141699321;rs146216961;rs139167631	0.728211	0.724065	0.72868	0.76797
1915	cg01176417	6.61E-04	5	rs575632504	0.718471	0.726717	0.741462	0.764779
1916	cg10092685	6.61E-04	16	rs528822379	0.687798	0.680241	0.691822	0.731739
1917	cg03459185	6.61E-04	10	rs75372523;rs563235542;rs527613732;rs551972100	0.625657	0.62549	0.642661	0.594329
1918	cg13103560	6.61E-04	1	rs193119080	0.753027	0.757015	0.757043	0.786436
1919	cg13090808	6.61E-04	19	rs113184319;rs553260665;rs573475011;rs534663597	0.730949	0.728281	0.739734	0.766329
1920	cg09235439	6.60E-04	20	rs150647566;rs76326912;rs575133768	0.743143	0.749491	0.744199	0.787217
1921	cg12972686	6.60E-04	2	rs531044136	0.821934	0.812825	0.826136	0.842072
1922	cg17187001	6.60E-04	19	rs555011069;rs568483672;rs534355683;rs11673505	0.689792	0.681735	0.684268	0.747211
1923	cg14779327	6.60E-04	7	rs150472911;rs111388914	0.844341	0.85232	0.86979	0.847786
1924	cg18660842	6.60E-04	16	rs146692668	0.705787	0.707734	0.704078	0.740247
1925	cg13839944	6.60E-04	22	rs534525030	0.79177	0.783237	0.796084	0.812615
1926	cg21840121	6.60E-04	14	rs553667270	0.16243	0.1596	0.162519	0.151657
1927	cg21858764	6.59E-04	1	rs545394947	0.693659	0.704648	0.709677	0.73829
1928	cg13984117	6.59E-04	19	rs182715028;rs77486299	0.38846	0.371217	0.36496	0.459862
1929	cg02946675	6.59E-04	12	rs115600261	0.573058	0.571818	0.577759	0.647523
1930	cg13960352	6.59E-04	19		0.235804	0.241461	0.235096	0.215686
1931	cg22029028	6.59E-04	7		0.295469	0.276971	0.27305	0.367102
1932	cg03082523	6.59E-04	1	rs549143043	0.59725	0.611462	0.61488	0.578556
1933	cg22282590	6.58E-04	19	rs192561970;rs577129205	0.797285	0.789488	0.797227	0.832949
1934	cg20838039	6.58E-04	7	rs140660811;rs114069251	0.677485	0.670915	0.684076	0.739271
1935	cg03322921	6.58E-04	2	rs574625002;rs542244884;rs563549589;rs145109612	0.654124	0.66342	0.672488	0.638475
1936	cg10184845	6.58E-04	16	rs71378509	0.738223	0.732543	0.747047	0.785362
1937	cg14157213	6.58E-04	7		0.774036	0.786003	0.792793	0.819188
1938	cg06400095	6.58E-04	7		0.67982	0.6895	0.696573	0.666498
1939	cg13832441	6.58E-04	12	rs191142857;rs546625288	0.502184	0.497773	0.503301	0.563712
1940	cg15600846	6.58E-04	15	rs187205009;rs1916329;rs558820914	0.848596	0.865086	0.859774	0.881867
1941	cg03258567	6.57E-04	10	rs550929401;rs74156580	0.397898	0.390501	0.393051	0.497821
1942	cg23614000	6.57E-04	11	rs558023598	0.702164	0.699279	0.716613	0.731445
1943	cg00340214	6.57E-04	2	rs79354053;rs570157289	0.862448	0.872789	0.866848	0.847538
1944	cg04591034	6.57E-04	5	rs563159236	0.298216	0.301612	0.294713	0.271392
1945	cg22349126	6.57E-04	12	rs540560690;rs555657775	0.258626	0.261975	0.25342	0.214663
1946	cg12793305	6.57E-04	1		0.268156	0.249302	0.242894	0.219969
1947	cg24758110	6.57E-04	3	rs180926837;rs146439365;rs141017017;rs113895575	0.319439	0.314206	0.308652	0.396161
1948	cg01424393	6.56E-04	11	rs11607631;rs200253562;rs148983855	0.477533	0.463246	0.457048	0.542464
1949	cg21278723	6.56E-04	19	rs554119598;rs139337380;rs79330270;rs11670988;rs144600040;rs140926477;rs140411181	0.751361	0.734995	0.745228	0.77521
1950	cg03274401	6.56E-04	8	rs562547674	0.642095	0.642286	0.647776	0.701699
1951	cg02909875	6.56E-04	17	rs566467847;rs538543301;rs551955654	0.498779	0.497247	0.50694	0.586602
1952	cg02578871	6.56E-04	4		0.66077	0.657834	0.671581	0.698029
1953	cg18700066	6.55E-04	5	rs562881110	0.578586	0.571304	0.581433	0.643229
1954	cg12438547	6.55E-04	13	rs530474229	0.294958	0.29707	0.304815	0.29573
1955	cg07744273	6.55E-04	6		0.711138	0.709002	0.705824	0.622658
1956	cg22679401	6.55E-04	17	rs566550860;rs533820009;rs567160953;rs151065149;rs538146616	0.231102	0.21474	0.201175	0.289612
1957	cg08460026	6.55E-04	2	rs552521913;rs571210456	0.400156	0.413727	0.41499	0.358425
1958	cg07273335	6.55E-04	17		0.62878	0.617274	0.631881	0.677669
1959	cg22027092	6.54E-04	7	rs538782232;rs551874682	0.158051	0.14079	0.136123	0.203846
1960	cg10506249	6.54E-04	7	rs567975415;rs538380556;rs3823658	0.305222	0.300214	0.304595	0.290326
1961	cg16634404	6.54E-04	6	rs542881758	0.531835	0.51947	0.534179	0.584285
1962	cg05195750	6.53E-04	11		0.13214	0.136239	0.132119	0.111455
1963	cg13281709	6.53E-04	4	rs187403903	0.785095	0.784314	0.796611	0.820527
1964	cg16356013	6.53E-04	5	rs182731200;rs186787478	0.677604	0.666602	0.669735	0.712311
1965	cg18446172	6.53E-04	19	rs572447490	0.192552	0.203503	0.198189	0.181129
1966	cg20081771	6.53E-04	2	rs564482387;rs77291035	0.643929	0.662609	0.671022	0.705863
1967	cg03837806	6.53E-04	7	rs537211441;rs73397934;rs571112953	0.732104	0.722479	0.733583	0.741701
1968	cg03853554	6.52E-04	5	rs565053394;rs186934806	0.737502	0.728048	0.740583	0.778875
1969	cg23425533	6.52E-04	5	rs537115050;rs142913020	0.33964	0.321359	0.323024	0.397889
1970	cg00407090	6.52E-04	18	rs373962053	0.574997	0.569631	0.577523	0.627473
1971	cg21475526	6.52E-04	12	rs374956876;rs569350560;rs139073141	0.790977	0.790724	0.804305	0.825667
1972	cg26132737	6.51E-04	2	rs186477510;rs370654698	0.63649	0.628133	0.631247	0.687746
1973	cg19532939	6.51E-04	12	rs567533422;rs534926693	0.726366	0.735263	0.736684	0.764688
1974	cg19750700	6.51E-04	11	rs543803020;rs191329582	0.066492	0.062075	0.058321	0.045774
1975	cg18954480	6.51E-04	2	rs145167726	0.766461	0.782674	0.792711	0.755219
1976	cg22960833	6.51E-04	19	rs146737783;rs59581539;rs570672298;rs140332968	0.661504	0.662976	0.665036	0.713445
1977	cg25401182	6.51E-04	8	rs183082800;rs566476949;rs187802705;rs558232140;rs192477158	0.60271	0.592357	0.602408	0.659011
1978	cg10670914	6.51E-04	17	rs142789245;rs188982778	0.649242	0.645141	0.662555	0.69652
1979	cg19280586	6.51E-04	15	rs144355532;rs563905566	0.085212	0.078933	0.075429	0.098128
1980	cg25319609	6.51E-04	3	rs564515153;rs577163108	0.201158	0.206735	0.205999	0.176157
1981	cg13023786	6.50E-04	15	rs557362594;rs151111113	0.852421	0.857329	0.862309	0.882528
1982	cg11917727	6.50E-04	3		0.842896	0.858943	0.853022	0.822528
1983	cg16655795	6.50E-04	19	rs548868090;rs560820877;rs531418395	0.585924	0.566456	0.571118	0.634021
1984	cg04029282	6.50E-04	X		0.35557	0.353947	0.339748	0.319075
1985	cg01573470	6.49E-04	16	rs561792684;rs140371928;rs551158670	0.754172	0.746804	0.751287	0.785865
1986	cg24869116	6.49E-04	8	rs540358307;rs78142429;rs529510008;rs184757603;rs563185349;rs565136053	0.738439	0.751954	0.755104	0.701588
1987	cg21048162	6.49E-04	14	rs115229863;rs545413177	0.410867	0.408457	0.42323	0.389756
1988	cg02154531	6.49E-04	X		0.382003	0.385463	0.386856	0.368893
1989	cg25581517	6.49E-04	2	rs369918232	0.787301	0.78586	0.793335	0.825475
1990	cg04389994	6.49E-04	10	rs541324264	0.430798	0.413356	0.418324	0.517676
1991	cg09030265	6.49E-04	10	rs535744023;rs553644377;rs141410181	0.244962	0.225401	0.22406	0.299891
1992	cg24642151	6.49E-04	1		0.266985	0.249053	0.236003	0.336279
1993	cg14411202	6.48E-04	12	rs555358153	0.778457	0.771644	0.783555	0.80976
1994	cg04503332	6.48E-04	19	rs188799903;rs112220911;rs368697327;rs564291808;rs577876559;rs180775487;rs562945896;rs528819305;rs186138027	0.226752	0.210803	0.207883	0.297084
1995	cg13634043	6.47E-04	12		0.716472	0.713047	0.718521	0.7466
1996	cg25317210	6.47E-04	6	rs192552605	0.428609	0.429679	0.440393	0.490265
1997	cg05390137	6.47E-04	14	rs201179136;rs142281894	0.714958	0.717297	0.728514	0.767856
1998	cg12721857	6.47E-04	14	rs112198032	0.507458	0.501453	0.50551	0.58819
[truncated: 6,641 more rows]
